# Supplementary material for: Convolutional neural networks explain tuning properties of anterior, but not middle, face-processing areas in macaque inferotemporal cortex
Source: Commun Biol. 2020 May 8;3:221. doi: 10.1038/s42003-020-0945-x (PMC7210114; doi:10.1038/s42003-020-0945-x)
Supplement: Supplementary file 3 — Supplementary Data 1 [file 42003_2020_945_MOESM3_ESM.xlsx]

## Sheet: data_2
Layer 1	Layer 2	Layer 3	Layer 4	Layer 5	Layer 6	Layer 7
1	1	1	1	1	1	1			Vectoriesed (column wise) data of Response similarity matrix (200 x 200) for all the layers
0.16939	0.283458	0.360666	0.385375	0.485925	0.547783	0.443768
0.388576	0.352105	0.337938	0.334324	0.466163	0.456506	0.319346
0.11585	0.217824	0.173338	0.206716	0.277243	0.340641	0.220962
0.163128	0.265144	0.325837	0.355453	0.47463	0.559052	0.344899
0.134878	0.262536	0.217048	0.300419	0.450939	0.536357	0.382911
0.12804	0.200948	0.18307	0.196739	0.358261	0.398155	0.299315
0.339766	0.372514	0.359197	0.356786	0.429399	0.492689	0.351795
0.416508	0.324047	0.339783	0.337222	0.473865	0.527976	0.445243
0.235174	0.286667	0.224097	0.265505	0.376236	0.400239	0.272631
0.225403	0.194688	0.178945	0.258931	0.347003	0.50233	0.367857
0.201356	0.252833	0.21197	0.252267	0.340609	0.493014	0.369675
0.160713	0.213995	0.210423	0.261325	0.455871	0.559112	0.415786
0.144701	0.215587	0.171781	0.238049	0.35761	0.58008	0.503479
0.319389	0.281287	0.320261	0.326652	0.551305	0.600448	0.372541
0.196692	0.185106	0.15368	0.213088	0.194598	0.31855	0.23786
0.183963	0.238479	0.189361	0.242111	0.337753	0.362169	0.251222
0.212587	0.24216	0.219876	0.260756	0.414758	0.514492	0.307357
0.183083	0.225558	0.186047	0.240027	0.327358	0.50777	0.418949
0.281341	0.29636	0.220151	0.292371	0.42791	0.530153	0.462659
0.338965	0.395295	0.334012	0.348439	0.530745	0.633836	0.525969
0.140706	0.194837	0.182071	0.227396	0.298595	0.485439	0.385846
0.169235	0.222642	0.183601	0.270424	0.445783	0.548719	0.452063
0.31545	0.340082	0.272255	0.292958	0.346253	0.535554	0.410917
0.151655	0.286761	0.298387	0.340748	0.490254	0.509786	0.299358
0.161024	0.235974	0.212479	0.221713	0.201158	0.389876	0.44588
0.178704	0.224475	0.134005	0.17835	0.19499	0.255807	0.137353
0.129272	0.184326	0.124478	0.174845	0.205964	0.23984	0.153492
0.144854	0.223554	0.122627	0.165403	0.127654	0.177359	0.159521
0.255086	0.288391	0.204941	0.238359	0.22917	0.354943	0.175628
0.159952	0.231355	0.164529	0.190752	0.18506	0.270376	0.145877
0.15438	0.234386	0.130531	0.184294	0.223897	0.267045	0.151029
0.275615	0.227628	0.142779	0.200897	0.169716	0.28236	0.127166
0.316825	0.209289	0.152911	0.162701	0.193539	0.348401	0.3291
0.294928	0.295385	0.143749	0.200331	0.17101	0.182912	0.0898573
0.161097	0.198376	0.168363	0.199877	0.251053	0.391049	0.276317
0.201594	0.225102	0.14248	0.19708	0.210172	0.343876	0.318737
0.190826	0.248262	0.17413	0.190141	0.191954	0.21381	0.113673
0.211469	0.25733	0.203636	0.228217	0.210735	0.379097	0.259333
0.132019	0.19357	0.133298	0.16099	0.175155	0.283107	0.183061
0.138557	0.217491	0.247054	0.323583	0.478508	0.51475	0.379134
0.181434	0.220343	0.120459	0.139912	0.147331	0.178985	0.0737701
0.193097	0.224511	0.152911	0.226839	0.313214	0.236869	0.0560492
0.226751	0.249162	0.187763	0.174262	0.158693	0.290834	0.247416
0.172333	0.244451	0.139873	0.169271	0.199984	0.165876	0.140919
0.249285	0.264207	0.181051	0.202945	0.224193	0.285305	0.139527
0.23519	0.261117	0.148053	0.17849	0.151152	0.121921	0.0642501
0.210417	0.263293	0.177306	0.165872	0.206235	0.251666	0.108875
0.13172	0.17946	0.162478	0.214117	0.189914	0.0780955	0.0706346
0.192962	0.247725	0.142322	0.162106	0.194947	0.19203	0.0227119
0.218125	0.205731	0.133998	0.128139	0.146268	0.261228	0.291633
0.256277	0.202765	0.121875	0.169888	0.178713	0.24427	0.156668
0.167649	0.188038	0.0934554	0.137382	0.150345	0.19728	0.102858
0.156113	0.21805	0.141012	0.176448	0.153108	0.135171	0.132031
0.173808	0.260685	0.173127	0.193909	0.155616	0.201133	0.0490888
0.146351	0.225088	0.140165	0.131059	0.103396	0.141124	0.069673
0.186715	0.23604	0.139534	0.204768	0.205189	0.239265	0.129579
0.364615	0.261001	0.148062	0.197653	0.15465	0.237676	0.0960092
0.353992	0.216867	0.156924	0.21045	0.242935	0.300761	0.319302
0.302087	0.235212	0.124617	0.208038	0.153893	0.192488	0.0416482
0.195199	0.215025	0.124335	0.153208	0.143261	0.239388	0.0846398
0.17234	0.224339	0.132181	0.174046	0.143972	0.26765	0.211943
0.163802	0.235157	0.187318	0.160271	0.178305	0.261902	0.17595
0.155282	0.175746	0.136546	0.16505	0.138158	0.21629	0.0841254
0.200551	0.21394	0.128075	0.186428	0.1664	0.317854	0.216527
0.153699	0.209719	0.121144	0.0897089	0.0698914	0.109788	0.0245114
0.22177	0.218324	0.136615	0.118709	0.124328	0.0897455	0.0220611
0.266834	0.285235	0.184188	0.166634	0.188085	0.171455	0.0424744
0.262829	0.250162	0.197313	0.196236	0.177689	0.287488	0.217569
0.223199	0.263898	0.177811	0.150486	0.150796	0.212064	0.202949
0.360772	0.216326	0.139121	0.174387	0.168214	0.320643	0.224966
0.216545	0.232727	0.171095	0.147789	0.159269	0.114443	0.0580437
0.249348	0.237706	0.127971	0.110867	0.0730312	0.170156	0.0500636
0.282578	0.215235	0.161081	0.224572	0.152819	0.0940703	0.0199845
0.291921	0.262758	0.159349	0.160048	0.108232	0.0749624	0.0103522
0.16227	0.243724	0.164329	0.18567	0.136952	0.330946	0.398481
0.238977	0.254234	0.116259	0.13768	0.110964	0.294387	0.183519
0.169659	0.248508	0.150045	0.178036	0.125038	0.185284	0.110196
0.213801	0.272795	0.183835	0.210004	0.103139	0.173994	0.126277
0.222074	0.262022	0.183395	0.233225	0.165761	0.413705	0.218655
0.220191	0.299564	0.139194	0.160297	0.122983	0.332333	0.221056
0.161494	0.231113	0.187044	0.195834	0.17327	0.324441	0.168492
0.177461	0.289689	0.186875	0.239174	0.178336	0.348959	0.211811
0.309919	0.2456	0.201685	0.249029	0.227157	0.411271	0.288715
0.292377	0.244561	0.142932	0.202809	0.124767	0.210643	0.0643961
0.164239	0.260207	0.164903	0.198986	0.120464	0.226765	0.118342
0.202763	0.25124	0.146768	0.138029	0.0802239	0.342684	0.31169
0.198863	0.280128	0.207028	0.209707	0.227382	0.376677	0.193998
0.127237	0.233675	0.170245	0.163599	0.178726	0.416952	0.393406
0.185113	0.269351	0.217347	0.199845	0.182286	0.350483	0.244738
0.172196	0.259524	0.126423	0.146436	0.12075	0.327915	0.176107
0.224736	0.271561	0.170327	0.187647	0.13444	0.270214	0.112193
0.348364	0.334881	0.191015	0.248221	0.252575	0.303121	0.108756
0.165451	0.238949	0.214454	0.235986	0.167769	0.304421	0.219235
0.142151	0.217327	0.112741	0.143063	0.116071	0.329012	0.283265
0.260296	0.278541	0.185395	0.23107	0.205768	0.440536	0.335775
0.15435	0.212084	0.102791	0.134017	0.0714186	0.195706	0.12873
0.227453	0.31183	0.165239	0.148957	0.136042	0.296476	0.157958
0.136101	0.225657	0.107961	0.175055	0.064715	0.221283	0.20778
0.1542	0.30942	0.140642	0.149314	0.0933166	0.246045	0.11024
0.218083	0.299175	0.264307	0.307678	0.385318	0.521213	0.481952
0.170828	0.233659	0.206841	0.228657	0.229093	0.433929	0.224542
0.187916	0.268627	0.258938	0.230147	0.182831	0.336095	0.266546
0.209594	0.302724	0.171959	0.209345	0.160682	0.380302	0.29621
0.216811	0.248434	0.232225	0.265084	0.365853	0.551093	0.367675
0.2584	0.355711	0.209573	0.265957	0.337173	0.439115	0.301795
0.161019	0.258499	0.228058	0.258471	0.262068	0.39229	0.3262
0.251911	0.319905	0.257407	0.278224	0.367204	0.568539	0.412674
0.176533	0.259181	0.22019	0.263366	0.323719	0.500674	0.397041
0.311648	0.316084	0.204761	0.196278	0.177207	0.319608	0.207549
0.237154	0.294054	0.25349	0.270861	0.333915	0.435908	0.319512
0.259073	0.253452	0.228431	0.183255	0.146739	0.385029	0.261592
0.3539	0.286975	0.259545	0.291451	0.410444	0.498848	0.34932
0.119253	0.212205	0.194285	0.22226	0.205823	0.579688	0.51188
0.161958	0.239855	0.225459	0.281599	0.325697	0.481533	0.3135
0.206384	0.23846	0.171841	0.217221	0.471841	0.467757	0.398669
0.20895	0.279532	0.210788	0.253332	0.406136	0.452777	0.306989
0.169213	0.288862	0.264233	0.25813	0.370242	0.455073	0.138916
0.251272	0.291073	0.222358	0.281806	0.277207	0.382172	0.270157
0.229251	0.290305	0.207235	0.219141	0.337055	0.475025	0.403944
0.167138	0.323917	0.225195	0.294269	0.390336	0.596283	0.479703
0.0981632	0.248525	0.167634	0.219035	0.174082	0.314995	0.25072
0.185576	0.269778	0.220467	0.249581	0.397363	0.521516	0.373856
0.177052	0.224471	0.202214	0.189005	0.19945	0.38411	0.309019
0.144218	0.245456	0.182438	0.189733	0.206915	0.348865	0.135294
0.287902	0.222863	0.164522	0.159455	0.185127	0.330723	0.330153
0.27739	0.295678	0.171629	0.210248	0.184422	0.355495	0.229267
0.150824	0.187882	0.0787101	0.0781638	0.0798661	0.13628	0.0428052
0.281015	0.227745	0.157067	0.142386	0.124633	0.156658	0.15318
0.338617	0.294675	0.180896	0.223293	0.207661	0.320985	0.103249
0.319732	0.279363	0.17803	0.209695	0.200346	0.25896	0.109981
0.30492	0.215686	0.173754	0.172839	0.168628	0.139153	0.0501914
0.33319	0.298733	0.23433	0.217238	0.197963	0.305657	0.151786
0.355919	0.342073	0.261744	0.31414	0.33945	0.465728	0.409425
0.392411	0.271092	0.120769	0.130864	0.141181	0.220482	0.0851417
0.249657	0.207524	0.092565	0.0996272	0.0965716	0.297121	0.115113
0.249241	0.221625	0.188721	0.195912	0.214608	0.31864	0.223687
0.32724	0.329968	0.214309	0.214762	0.24495	0.416233	0.24532
0.192424	0.246527	0.151781	0.188992	0.235446	0.362384	0.384491
0.232268	0.317535	0.212726	0.243648	0.261885	0.4101	0.265527
0.198729	0.29758	0.176544	0.178962	0.218357	0.316209	0.19282
0.278534	0.286001	0.20149	0.174445	0.198153	0.233122	0.071283
0.273756	0.251322	0.121552	0.119318	0.0776035	0.13304	0.0120293
0.309385	0.318704	0.239876	0.207448	0.203825	0.360497	0.285529
0.197476	0.26747	0.127751	0.165393	0.160275	0.216595	0.194395
0.257229	0.234633	0.184175	0.185513	0.167572	0.29785	0.136231
0.302729	0.254477	0.149491	0.193558	0.181952	0.249279	0.115078
0.188182	0.277802	0.144803	0.148887	0.202574	0.300425	0.227323
0.194987	0.210547	0.158851	0.173976	0.104231	0.152764	-0.00235967
0.349298	0.236307	0.169804	0.203974	0.106385	0.113533	-0.000747231
0.160379	0.249868	0.167692	0.163829	0.126189	0.336295	0.300552
0.149152	0.229152	0.11584	0.163066	0.130185	0.307286	0.126387
0.14397	0.245777	0.133888	0.19853	0.22127	0.444615	0.276588
0.195486	0.239222	0.120423	0.198112	0.147908	0.243002	0.172043
0.2788	0.273605	0.174486	0.224148	0.13351	0.339764	0.153631
0.188098	0.268895	0.161853	0.167923	0.209528	0.27153	0.161938
0.109922	0.209478	0.123532	0.169768	0.141844	0.392708	0.210539
0.170128	0.200856	0.146565	0.196286	0.150427	0.286662	0.146095
0.258479	0.249226	0.162645	0.168201	0.153027	0.351031	0.168085
0.245291	0.271443	0.122888	0.193513	0.134768	0.205829	0.0324946
0.233849	0.256604	0.15412	0.163166	0.129364	0.282076	0.150117
0.170384	0.203202	0.135438	0.194087	0.175247	0.366426	0.252222
0.31269	0.235936	0.185478	0.189575	0.297414	0.402365	0.262789
0.155365	0.188143	0.0811002	0.158705	0.131643	0.290068	0.150934
0.182967	0.244276	0.170786	0.193126	0.208472	0.403444	0.240873
0.252076	0.284937	0.148933	0.166054	0.255086	0.24843	0.104231
0.139829	0.228033	0.123865	0.148569	0.149485	0.296131	0.120355
0.245862	0.322521	0.153106	0.170741	0.209967	0.208112	0.0141627
0.106751	0.198359	0.118944	0.173758	0.18078	0.447027	0.316047
0.176027	0.211942	0.158638	0.193512	0.174504	0.251719	0.120408
0.344663	0.239264	0.178962	0.186179	0.171894	0.401288	0.240932
0.139092	0.196384	0.110891	0.132527	0.0809961	0.211222	0.0913099
0.296512	0.26825	0.159928	0.190113	0.212267	0.424731	0.324928
0.192511	0.231344	0.146128	0.234823	0.240895	0.281302	0.12923
0.287982	0.264738	0.182248	0.184313	0.187777	0.309425	0.112625
0.227207	0.277171	0.253314	0.25371	0.381422	0.509099	0.44919
0.279086	0.357554	0.252665	0.27744	0.426626	0.557749	0.336267
0.175937	0.296919	0.229275	0.251891	0.42	0.544958	0.349533
0.245759	0.35547	0.300409	0.319989	0.466375	0.55441	0.401588
0.216883	0.311366	0.284909	0.34894	0.458347	0.574598	0.404031
0.274303	0.276018	0.258853	0.286717	0.473244	0.502228	0.310367
0.193167	0.294708	0.266006	0.301693	0.44933	0.558876	0.409145
0.449404	0.406144	0.321444	0.392143	0.507705	0.664171	0.496629
0.305181	0.336413	0.294546	0.300347	0.451181	0.553942	0.407919
0.291215	0.336109	0.210463	0.259473	0.253283	0.328351	0.118051
0.153131	0.33766	0.27359	0.253926	0.448085	0.496671	0.284243
0.219314	0.284627	0.248861	0.26279	0.430141	0.524264	0.362588
0.220284	0.30478	0.312729	0.263479	0.472145	0.433117	0.328361
0.210524	0.190449	0.173328	0.226951	0.221745	0.382721	0.153873
0.234462	0.285334	0.258472	0.291342	0.460505	0.554299	0.400954
0.273862	0.359137	0.309447	0.322431	0.455332	0.459372	0.261603
0.21009	0.314365	0.300283	0.32837	0.511578	0.589343	0.408581
0.15932	0.35754	0.239169	0.291193	0.207777	0.295664	0.00147108
0.207892	0.32036	0.302533	0.294769	0.431961	0.524043	0.389495
0.219924	0.342492	0.25534	0.28191	0.446247	0.464082	0.259679
0.292389	0.254177	0.223208	0.276693	0.463382	0.553657	0.457968
0.271958	0.306333	0.251033	0.271076	0.399734	0.545306	0.327163
0.260985	0.284061	0.241306	0.279488	0.442667	0.550616	0.387641
0.446048	0.389624	0.30281	0.365437	0.440476	0.700452	0.480363
0.293208	0.339123	0.237386	0.292101	0.341483	0.512199	0.207144
0.16939	0.283458	0.360666	0.385375	0.485925	0.547783	0.443768
1	1	1	1	1	1	1
0.32492	0.429433	0.525788	0.579644	0.608394	0.626883	0.575172
0.194066	0.237543	0.221538	0.282438	0.273357	0.342078	0.285346
0.395156	0.472598	0.525221	0.544751	0.578728	0.709746	0.650827
0.28248	0.333624	0.362732	0.41043	0.437046	0.578516	0.51281
0.246164	0.355844	0.356963	0.348003	0.428906	0.629712	0.566835
0.283292	0.365859	0.503658	0.506374	0.529232	0.717671	0.68127
0.211514	0.371795	0.497888	0.534619	0.55149	0.642943	0.549349
0.329717	0.36431	0.415511	0.407302	0.406348	0.400671	0.382314
0.234751	0.275385	0.36099	0.450322	0.460112	0.61564	0.496223
0.367176	0.381867	0.471499	0.51592	0.517228	0.683741	0.613816
0.175005	0.201511	0.316368	0.369348	0.421425	0.607865	0.52572
0.197847	0.226868	0.218493	0.257493	0.350166	0.511965	0.435467
0.3883	0.474838	0.465516	0.473092	0.555407	0.75398	0.640605
0.279725	0.246084	0.183996	0.194037	0.19032	0.243253	0.252243
0.227418	0.343146	0.394779	0.421239	0.457009	0.549758	0.480726
0.185803	0.271522	0.341661	0.376917	0.413146	0.529184	0.475312
0.244217	0.245463	0.307631	0.366571	0.460772	0.732168	0.682564
0.388195	0.369462	0.363092	0.430613	0.437239	0.545224	0.472814
0.251197	0.350401	0.434616	0.477788	0.49352	0.614454	0.480017
0.226794	0.227712	0.208897	0.28193	0.275008	0.421638	0.399923
0.257487	0.264374	0.313371	0.381379	0.390752	0.394225	0.32112
0.231407	0.277321	0.376454	0.359266	0.315217	0.390166	0.308313
0.321617	0.373391	0.394077	0.388865	0.453487	0.484284	0.434606
0.415421	0.2556	0.193545	0.184701	0.164766	0.303018	0.340576
0.317195	0.283822	0.219246	0.191282	0.176195	0.367604	0.237204
0.237931	0.17209	0.144847	0.173135	0.186608	0.37652	0.349373
0.394915	0.320663	0.141307	0.139374	0.0910373	0.221918	0.193059
0.365571	0.31573	0.288895	0.268003	0.247433	0.581178	0.422897
0.316547	0.297649	0.190245	0.168209	0.149939	0.208898	0.126812
0.341796	0.305707	0.185408	0.185984	0.18461	0.389716	0.261745
0.347236	0.344378	0.222613	0.228211	0.168497	0.478153	0.341119
0.229398	0.107895	0.105699	0.137736	0.125015	0.336074	0.289286
0.31561	0.24052	0.139017	0.186455	0.175682	0.138115	0.131381
0.330593	0.336533	0.184246	0.21762	0.202711	0.373549	0.245251
0.275378	0.272323	0.185769	0.199168	0.182424	0.482712	0.433536
0.247879	0.264762	0.194915	0.179123	0.222927	0.220659	0.195685
0.242348	0.177839	0.21206	0.198471	0.169144	0.280315	0.231036
0.350345	0.331406	0.172816	0.171888	0.146345	0.39124	0.328334
0.414624	0.378804	0.44112	0.466111	0.549239	0.574718	0.494516
0.299494	0.327431	0.202639	0.180644	0.1593	0.311309	0.201319
0.289433	0.263019	0.204071	0.226354	0.221177	0.245786	0.119617
0.205701	0.241377	0.187716	0.165439	0.125468	0.290344	0.283527
0.325413	0.276063	0.150553	0.130289	0.124379	0.100384	0.116713
0.352518	0.244206	0.159533	0.183688	0.168723	0.177188	0.109905
0.292522	0.22878	0.159007	0.142725	0.125962	0.115413	0.094523
0.239219	0.255809	0.163458	0.142206	0.131937	0.0854283	-0.00575564
0.301311	0.234004	0.172607	0.176925	0.192473	0.114808	0.12785
0.327669	0.310838	0.190456	0.178759	0.167455	0.15812	0.0519769
0.220968	0.138667	0.090166	0.108625	0.111963	0.25351	0.223323
0.289236	0.175378	0.130873	0.131844	0.141648	0.291219	0.18679
0.238795	0.155114	0.0869223	0.106943	0.120634	0.297931	0.195621
0.391183	0.236598	0.0855573	0.124249	0.0968793	0.132278	0.0992472
0.496073	0.290578	0.158849	0.170657	0.165377	0.351201	0.170958
0.225421	0.261198	0.100556	0.106275	0.0719106	0.0678556	0.0437705
0.252615	0.232428	0.169032	0.183049	0.15234	0.299115	0.216196
0.266617	0.195114	0.163382	0.218947	0.157929	0.355748	0.179722
0.180996	0.1567	0.11477	0.17197	0.153369	0.227425	0.208607
0.309984	0.183983	0.11526	0.181811	0.1001	0.10487	0.0152082
0.319827	0.23515	0.120548	0.124935	0.0903726	0.260023	0.149345
0.234973	0.226464	0.105328	0.159841	0.11941	0.358501	0.217147
0.205096	0.17901	0.123891	0.125193	0.128013	0.206441	0.240549
0.16933	0.125511	0.0654256	0.108532	0.0956792	0.160548	0.147872
0.256	0.193799	0.124835	0.146502	0.130699	0.30765	0.237009
0.358438	0.287526	0.0821982	0.0840551	0.0258188	0.0447713	0.030231
0.365795	0.275015	0.122146	0.139959	0.132523	0.18738	0.127571
0.32646	0.236793	0.118453	0.176632	0.127938	0.181323	0.083965
0.299699	0.269909	0.126571	0.137746	0.134108	0.270739	0.219744
0.369924	0.289915	0.0793701	0.103279	0.0878855	0.103692	0.0721449
0.207396	0.154148	0.0908377	0.117525	0.111427	0.245344	0.190456
0.296537	0.205627	0.118766	0.118356	0.0985349	0.109486	0.0909321
0.267661	0.171816	0.103378	0.0846663	0.0597281	0.0383633	-0.00341669
0.258352	0.205834	0.155204	0.198014	0.128168	0.105215	0.0418709
0.30577	0.199652	0.142883	0.131768	0.0844816	0.0875054	0.0151889
0.15624	0.196519	0.186997	0.215189	0.194672	0.309163	0.393975
0.22374	0.24902	0.176073	0.198189	0.175157	0.484688	0.431274
0.178742	0.200541	0.127854	0.191867	0.148746	0.303124	0.275184
0.273653	0.237329	0.146735	0.213955	0.117792	0.158699	0.0921491
0.325603	0.31425	0.291641	0.330876	0.24743	0.553541	0.401869
0.290072	0.311288	0.190038	0.218385	0.174732	0.359147	0.343381
0.383278	0.309459	0.172219	0.220975	0.222573	0.47743	0.365332
0.275407	0.281271	0.234272	0.319641	0.288771	0.639168	0.492647
0.270045	0.205439	0.193086	0.263865	0.217832	0.401926	0.301207
0.235187	0.196982	0.107318	0.204051	0.111329	0.12736	0.0466667
0.308344	0.295832	0.150978	0.204183	0.122984	0.263884	0.182672
0.311198	0.287582	0.224674	0.212733	0.15957	0.439094	0.310273
0.286175	0.29432	0.239716	0.265154	0.204117	0.307463	0.219749
0.164829	0.179049	0.201274	0.183038	0.180213	0.221306	0.189434
0.275448	0.315738	0.258436	0.27564	0.28202	0.599258	0.559874
0.340534	0.294496	0.17409	0.178366	0.151391	0.192653	0.136862
0.394881	0.364798	0.23217	0.268624	0.225662	0.390909	0.257831
0.297313	0.337698	0.219663	0.264139	0.220241	0.227953	0.101606
0.301668	0.281688	0.214773	0.25766	0.214458	0.31492	0.216755
0.218709	0.248067	0.185187	0.190125	0.11715	0.161572	0.177248
0.270876	0.241658	0.185702	0.227295	0.201133	0.408591	0.260738
0.38664	0.334129	0.136157	0.158988	0.0862215	0.0943149	0.0677589
0.291713	0.286908	0.204437	0.180401	0.15319	0.161211	0.0864014
0.301755	0.315953	0.154872	0.175441	0.102206	0.188977	0.152315
0.16787	0.250183	0.20724	0.191061	0.0870579	0.197923	0.0847723
0.267247	0.325333	0.251453	0.288704	0.33574	0.510093	0.438378
0.271434	0.285099	0.313771	0.308529	0.247407	0.648791	0.566765
0.171494	0.240846	0.27898	0.241596	0.199426	0.480624	0.454544
0.274113	0.29835	0.215633	0.285481	0.202453	0.452718	0.452683
0.269606	0.25085	0.285259	0.317787	0.333077	0.658718	0.547982
0.302441	0.334895	0.256629	0.310936	0.268306	0.391217	0.411298
0.289091	0.35635	0.226363	0.303375	0.264372	0.595817	0.598264
0.122687	0.259502	0.327971	0.310461	0.288495	0.671997	0.567204
0.230182	0.294717	0.296021	0.327878	0.302642	0.630285	0.620239
0.274311	0.28408	0.201749	0.204439	0.147848	0.286884	0.309127
0.221096	0.271528	0.278268	0.279749	0.255482	0.590003	0.583453
0.216617	0.290455	0.274678	0.262473	0.164025	0.528989	0.412081
0.240039	0.273773	0.265427	0.305714	0.290162	0.520107	0.477769
0.169402	0.226553	0.21977	0.216295	0.181363	0.38155	0.324603
0.25632	0.210832	0.250626	0.260009	0.28299	0.627529	0.542347
0.228471	0.263626	0.206815	0.242863	0.382953	0.568286	0.483108
0.314378	0.331001	0.275661	0.292011	0.366643	0.645655	0.570283
0.194721	0.327908	0.354404	0.306753	0.289915	0.373727	0.231312
0.422075	0.394912	0.231328	0.318159	0.297937	0.523312	0.392739
0.273312	0.238134	0.27062	0.250344	0.314648	0.502206	0.479783
0.254002	0.263577	0.262627	0.310458	0.302462	0.589083	0.425642
0.439946	0.380951	0.194609	0.206389	0.142661	0.246297	0.292997
0.212436	0.251161	0.239912	0.243408	0.346354	0.360553	0.249416
0.173637	0.20751	0.179031	0.135449	0.123375	0.210464	0.144808
0.160243	0.252514	0.199814	0.227778	0.24281	0.454823	0.382556
0.285887	0.189693	0.122214	0.13667	0.12828	0.263225	0.24642
0.329594	0.282932	0.173895	0.213422	0.130191	0.336701	0.295594
0.165197	0.133203	0.0546295	0.08394	0.0519155	0.277275	0.170321
0.265272	0.159417	0.0671956	0.104929	0.0759687	0.16687	0.151236
0.390541	0.300612	0.1863	0.252378	0.170324	0.368866	0.217598
0.253392	0.199743	0.109998	0.157958	0.13777	0.221266	0.150518
0.285535	0.178586	0.109032	0.154877	0.140731	0.182771	0.121609
0.329006	0.258177	0.182011	0.196697	0.137054	0.322942	0.227809
0.300035	0.257757	0.2055	0.246807	0.22715	0.450917	0.474233
0.222062	0.181269	0.0844662	0.125146	0.0659104	0.172905	0.0978797
0.302884	0.217754	0.0628328	0.0994902	0.0572594	0.208806	0.118463
0.248169	0.156891	0.121377	0.178246	0.144477	0.369293	0.22626
0.289316	0.362661	0.207379	0.208395	0.212752	0.345303	0.278025
0.298351	0.359274	0.145295	0.182013	0.164462	0.204377	0.241756
0.274291	0.274618	0.194119	0.210798	0.185117	0.38804	0.30136
0.315763	0.289572	0.221976	0.165791	0.127332	0.194228	0.162936
0.351115	0.244399	0.153615	0.186399	0.173101	0.324252	0.169325
0.237619	0.199117	0.0851691	0.108501	0.0241426	0.1159	0.0245069
0.294472	0.260397	0.17586	0.181606	0.147472	0.380989	0.312567
0.24882	0.206044	0.0916819	0.127271	0.0944008	0.0547154	0.068466
0.250068	0.189426	0.0972508	0.14845	0.112484	0.149943	0.0904445
0.234397	0.166113	0.110135	0.154052	0.125923	0.155956	0.106484
0.240178	0.254504	0.135133	0.134843	0.116857	0.196754	0.113631
0.216117	0.180665	0.0905003	0.140307	0.0709259	0.179429	0.0782921
0.194373	0.167336	0.110451	0.170781	0.0768165	0.119728	0.0446449
0.217052	0.242673	0.166193	0.171498	0.120985	0.317268	0.298592
0.219094	0.278713	0.161508	0.178428	0.125372	0.426052	0.311329
0.181929	0.230471	0.192	0.208272	0.174426	0.534238	0.380714
0.289893	0.309975	0.129344	0.170213	0.112635	0.225181	0.146377
0.28214	0.280628	0.21542	0.220685	0.184237	0.46505	0.327073
0.184148	0.25481	0.179489	0.201598	0.184526	0.403177	0.423863
0.256895	0.260286	0.154931	0.19409	0.126032	0.385564	0.284362
0.294962	0.289338	0.206568	0.236167	0.187204	0.470438	0.369229
0.299488	0.289736	0.205475	0.204968	0.188643	0.499585	0.425429
0.292303	0.234334	0.107426	0.163213	0.0997085	0.143146	0.0128148
0.281906	0.2728	0.198208	0.198216	0.133784	0.348279	0.214387
0.263528	0.171059	0.102626	0.174386	0.140098	0.427502	0.261052
0.111306	0.133298	0.170059	0.191473	0.213753	0.406573	0.263956
0.242658	0.175116	0.0837633	0.135465	0.124719	0.152842	0.151799
0.170965	0.226826	0.146756	0.17638	0.169327	0.473984	0.378946
0.245256	0.241961	0.15808	0.194553	0.206978	0.376565	0.246055
0.270846	0.256503	0.17748	0.205889	0.157295	0.398625	0.245642
0.262454	0.284689	0.203811	0.258587	0.21073	0.242001	0.121092
0.20645	0.206264	0.161284	0.192319	0.121783	0.428681	0.405614
0.210997	0.196188	0.13967	0.139878	0.153137	0.175347	0.0912263
0.178711	0.210865	0.146224	0.177284	0.171389	0.453058	0.299883
0.273322	0.30237	0.135976	0.12761	0.07129	0.160499	0.117277
0.241669	0.199286	0.155769	0.182111	0.173481	0.339616	0.220663
0.258012	0.273614	0.191115	0.265057	0.221975	0.23184	0.203014
0.295299	0.246066	0.205129	0.232488	0.180557	0.32117	0.133201
0.274298	0.292028	0.301628	0.236141	0.315888	0.447183	0.355977
0.26146	0.279374	0.29439	0.262571	0.347969	0.581105	0.376538
0.197524	0.3163	0.301118	0.290203	0.355981	0.556349	0.329754
0.243209	0.320979	0.315144	0.32519	0.386184	0.554827	0.478694
0.267529	0.321088	0.343882	0.392539	0.387296	0.552106	0.422987
0.172893	0.246261	0.32036	0.299109	0.393455	0.501938	0.261189
0.223589	0.292661	0.347589	0.324484	0.374758	0.561953	0.50337
0.242272	0.29239	0.390955	0.415283	0.398317	0.53997	0.268641
0.316791	0.323167	0.323929	0.310034	0.379285	0.545462	0.446527
0.269692	0.271536	0.234335	0.251837	0.21036	0.358899	0.0782876
0.167923	0.285573	0.290337	0.279962	0.362955	0.543986	0.387036
0.285652	0.287235	0.30339	0.29637	0.362622	0.577296	0.402588
0.2211	0.252091	0.358115	0.307465	0.404465	0.476738	0.319537
0.24076	0.249697	0.183348	0.239744	0.215701	0.365702	0.171061
0.282099	0.27166	0.325294	0.31927	0.374584	0.548853	0.392426
0.245597	0.31609	0.364778	0.370272	0.394363	0.527288	0.338901
0.268963	0.34009	0.392396	0.36277	0.425655	0.579318	0.441722
0.250276	0.272696	0.268248	0.314175	0.206072	0.290702	0.0272842
0.45289	0.41091	0.340676	0.330095	0.326446	0.497412	0.369396
0.316785	0.327186	0.307506	0.311499	0.374754	0.49538	0.33736
0.201321	0.188127	0.214254	0.26651	0.336852	0.518398	0.37995
0.26963	0.255316	0.298908	0.263137	0.350915	0.596309	0.458946
0.312855	0.248987	0.285976	0.2974	0.366766	0.451066	0.169574
0.278116	0.24627	0.273521	0.327257	0.365272	0.50188	0.361751
0.35119	0.337005	0.340456	0.349587	0.323277	0.513726	0.313834
0.388576	0.352105	0.337938	0.334324	0.466163	0.456506	0.319346
0.32492	0.429433	0.525788	0.579644	0.608394	0.626883	0.575172
1	1	1	1	1	1	1
0.276137	0.229446	0.232067	0.277244	0.315956	0.528106	0.511465
0.134792	0.288559	0.389924	0.440418	0.561236	0.588753	0.545478
0.23572	0.318974	0.365516	0.413674	0.460244	0.536409	0.628335
0.189614	0.193204	0.283738	0.285697	0.440036	0.529374	0.562813
0.267464	0.373429	0.398739	0.450701	0.566294	0.663776	0.669314
0.484529	0.498572	0.61304	0.628144	0.683694	0.692957	0.618149
0.160669	0.356002	0.342671	0.366748	0.459884	0.413391	0.45548
0.206119	0.25091	0.340347	0.433762	0.512618	0.596174	0.56604
0.219406	0.321756	0.410112	0.46654	0.566351	0.705278	0.686589
0.138567	0.199128	0.285096	0.351661	0.437967	0.615216	0.658141
0.126415	0.241987	0.173252	0.206647	0.293346	0.409133	0.384384
0.285807	0.331286	0.472848	0.497348	0.633185	0.667192	0.667034
0.22662	0.203499	0.171707	0.181099	0.183353	0.26065	0.292986
0.176429	0.280036	0.325615	0.392653	0.516647	0.700179	0.706605
0.161649	0.229476	0.279195	0.317512	0.331743	0.465396	0.492876
0.239301	0.229159	0.261576	0.318866	0.410061	0.627017	0.613714
0.329308	0.372802	0.332066	0.390985	0.43673	0.552338	0.560485
0.231947	0.43472	0.497567	0.502738	0.577363	0.5912	0.597974
0.224004	0.228848	0.19028	0.25027	0.259254	0.382408	0.4524
0.201761	0.320221	0.285471	0.338559	0.437639	0.426216	0.38926
0.289116	0.394754	0.301731	0.293958	0.32775	0.407462	0.373062
0.168765	0.310276	0.34735	0.33664	0.447057	0.396209	0.363415
0.202231	0.210116	0.175477	0.17165	0.152028	0.243634	0.196934
0.265376	0.226814	0.198665	0.184915	0.182209	0.258345	0.221449
0.251625	0.2012	0.167892	0.200716	0.224429	0.464389	0.548707
0.226328	0.187897	0.133452	0.131252	0.124434	0.271354	0.280585
0.232439	0.229391	0.220134	0.243913	0.231441	0.440711	0.404921
0.289068	0.218666	0.202879	0.194595	0.181828	0.261596	0.208503
0.175191	0.190113	0.161889	0.14442	0.183037	0.305779	0.27223
0.145016	0.185742	0.166535	0.188574	0.19378	0.45392	0.399364
0.258266	0.138464	0.10381	0.11929	0.170858	0.292594	0.277267
0.178158	0.18172	0.123549	0.172827	0.221148	0.197885	0.178566
0.190733	0.18659	0.15072	0.208607	0.265301	0.390348	0.326009
0.322713	0.240197	0.201911	0.200058	0.234872	0.47985	0.466016
0.24793	0.197996	0.200531	0.192426	0.251526	0.272421	0.224935
0.195238	0.182665	0.147357	0.157599	0.132237	0.194989	0.223516
0.209707	0.173517	0.152782	0.156991	0.171618	0.38256	0.386457
0.238505	0.348255	0.405294	0.445033	0.604133	0.56613	0.564212
0.22208	0.240761	0.214507	0.191138	0.213456	0.392027	0.343882
0.183758	0.223795	0.18098	0.217928	0.23761	0.181254	0.173212
0.134507	0.169702	0.1246	0.124668	0.111552	0.151824	0.134615
0.335149	0.226584	0.141087	0.131985	0.154098	0.123772	0.177289
0.237384	0.198867	0.143017	0.188938	0.180328	0.228697	0.198904
0.222036	0.200856	0.146271	0.14605	0.139904	0.147843	0.1053
0.237659	0.265383	0.122193	0.12057	0.134187	0.134145	0.00669815
0.186414	0.204675	0.137469	0.158653	0.156084	0.0716722	0.103612
0.199859	0.232057	0.18038	0.185086	0.198568	0.0662855	0.0489567
0.24525	0.1405	0.0831239	0.100663	0.151814	0.204895	0.11415
0.226778	0.129509	0.116066	0.143296	0.179649	0.186752	0.140013
0.244012	0.14733	0.0728579	0.106033	0.175919	0.298692	0.314017
0.24006	0.172931	0.10274	0.117669	0.17066	0.1358	0.153637
0.244463	0.199228	0.170032	0.16133	0.167239	0.261606	0.127417
0.31239	0.19263	0.128249	0.123946	0.130795	0.154465	0.0874616
0.264924	0.19294	0.104785	0.124238	0.164907	0.197924	0.168133
0.279082	0.190496	0.125653	0.169007	0.186701	0.325431	0.198923
0.180839	0.145273	0.100161	0.135872	0.202909	0.289588	0.235223
0.175474	0.168835	0.0928	0.162782	0.14291	0.0822084	-0.000752463
0.296219	0.169177	0.0861351	0.105957	0.152069	0.239442	0.174153
0.221224	0.177034	0.111062	0.150377	0.222874	0.359244	0.208483
0.187294	0.143488	0.0955649	0.113679	0.229604	0.37872	0.364516
0.143446	0.111648	0.0432237	0.0725044	0.0780894	0.0916721	0.084873
0.280869	0.155884	0.0839973	0.113532	0.187733	0.315964	0.263953
0.310175	0.209564	0.14307	0.106239	0.0746607	0.0909381	0.0251402
0.251132	0.167471	0.100988	0.12676	0.195542	0.312412	0.214763
0.194423	0.167481	0.122106	0.14921	0.146392	0.0950272	0.0694442
0.150438	0.14432	0.0763344	0.0939349	0.143407	0.173313	0.115653
0.269483	0.21797	0.131895	0.117638	0.131446	0.0923026	0.0951949
0.183423	0.160826	0.103796	0.104913	0.143142	0.162599	0.169364
0.332943	0.215798	0.104645	0.122611	0.14372	0.107885	0.0985264
0.315416	0.213786	0.0875673	0.0765338	0.0574782	0.0555786	-0.00444118
0.191666	0.170272	0.0964185	0.14767	0.118788	0.0926784	0.0287397
0.206731	0.186148	0.113714	0.122967	0.118112	0.0471852	0.016244
0.256713	0.206642	0.131578	0.170947	0.152903	0.253511	0.336108
0.200789	0.196727	0.132823	0.205741	0.189133	0.331103	0.343161
0.192481	0.232763	0.181395	0.196482	0.260849	0.340532	0.293231
0.214269	0.240237	0.176894	0.206883	0.202134	0.239787	0.191305
0.166345	0.204056	0.219462	0.275091	0.264161	0.489358	0.449528
0.253302	0.285321	0.15557	0.205576	0.208242	0.486823	0.507228
0.14779	0.183754	0.177316	0.228464	0.286285	0.379884	0.310906
0.305609	0.281033	0.214608	0.325416	0.311995	0.530541	0.43145
0.185781	0.224853	0.217472	0.255939	0.284256	0.401148	0.38374
0.164386	0.192083	0.120683	0.182939	0.15955	0.141345	0.0548841
0.327842	0.230913	0.175966	0.185977	0.191068	0.230225	0.188777
0.249067	0.232898	0.176526	0.21232	0.207808	0.440591	0.31406
0.182805	0.235775	0.197158	0.243181	0.287242	0.475053	0.365978
0.169908	0.209602	0.169232	0.197967	0.251947	0.22777	0.163708
0.149699	0.210171	0.198618	0.263446	0.299748	0.544065	0.562213
0.215163	0.23077	0.127276	0.148159	0.174913	0.262292	0.184764
0.237212	0.257533	0.216501	0.27798	0.316034	0.434902	0.31555
0.202647	0.212168	0.166146	0.211215	0.188306	0.135271	0.0945791
0.150235	0.202262	0.20586	0.232872	0.250165	0.297787	0.180395
0.155141	0.208236	0.145941	0.15227	0.131406	0.218597	0.218014
0.223315	0.220979	0.147172	0.181703	0.207406	0.312667	0.265358
0.147931	0.195409	0.107154	0.150651	0.106787	0.136645	0.0748841
0.276024	0.284802	0.195862	0.192742	0.17607	0.210701	0.0833798
0.181844	0.205287	0.12815	0.141759	0.124291	0.191458	0.167109
0.165401	0.214292	0.161184	0.153716	0.096394	0.191624	0.140426
0.161775	0.272631	0.226898	0.26139	0.341036	0.44276	0.345337
0.229289	0.224346	0.255482	0.258263	0.255366	0.520015	0.456635
0.223931	0.23985	0.230157	0.227659	0.249541	0.654054	0.731633
0.187336	0.242306	0.210458	0.248537	0.211495	0.559241	0.556377
0.218234	0.197656	0.221014	0.26228	0.35809	0.534	0.489629
0.193236	0.271443	0.209457	0.275717	0.312753	0.565085	0.601834
0.104883	0.190989	0.190365	0.294793	0.306315	0.507702	0.480031
0.180284	0.263138	0.259867	0.282691	0.353885	0.591402	0.593689
0.164399	0.245108	0.236554	0.277191	0.326169	0.658185	0.712589
0.16905	0.244984	0.166192	0.182355	0.178286	0.324253	0.359263
0.209803	0.229958	0.223371	0.237149	0.301262	0.608439	0.656983
0.246437	0.228848	0.194589	0.213196	0.180038	0.553171	0.518599
0.224357	0.279801	0.224736	0.261689	0.33279	0.584931	0.671749
0.126372	0.18837	0.162773	0.180397	0.19599	0.372584	0.301797
0.206182	0.208418	0.206246	0.239855	0.349523	0.598739	0.626719
0.200334	0.234219	0.218489	0.224014	0.440805	0.473554	0.449701
0.177036	0.222228	0.217243	0.278991	0.416303	0.710607	0.735811
0.202978	0.264584	0.277095	0.230396	0.27943	0.300621	0.230167
0.155457	0.215453	0.203063	0.286416	0.290456	0.575906	0.479366
0.176165	0.214318	0.216571	0.214284	0.362598	0.507295	0.500689
0.203345	0.293536	0.273721	0.318308	0.392266	0.515401	0.450578
0.117199	0.219199	0.151578	0.158247	0.16422	0.382479	0.387424
0.221617	0.316552	0.229379	0.227187	0.376644	0.406704	0.344402
0.145391	0.183121	0.139578	0.128082	0.166982	0.220877	0.125616
0.136627	0.195473	0.146972	0.19736	0.255843	0.384297	0.340943
0.204964	0.188571	0.145569	0.145242	0.186472	0.216091	0.142294
0.235046	0.285187	0.20045	0.191227	0.140122	0.28373	0.315592
0.190554	0.18272	0.0835688	0.0895698	0.0867204	0.222902	0.230915
0.244304	0.178021	0.127789	0.105571	0.123564	0.168192	0.215939
0.277198	0.284263	0.217843	0.217945	0.196243	0.296124	0.185373
0.261192	0.229225	0.149485	0.167639	0.209399	0.34526	0.255925
0.166406	0.161844	0.111822	0.139571	0.17827	0.0951518	0.106929
0.329521	0.252786	0.165772	0.1899	0.186599	0.333308	0.234302
0.319142	0.314331	0.217991	0.241945	0.269611	0.478597	0.489679
0.240495	0.225709	0.0906035	0.100557	0.0982267	0.128655	0.134386
0.241439	0.173883	0.109137	0.0919436	0.0800764	0.255044	0.158888
0.202152	0.161824	0.148691	0.200362	0.243853	0.366461	0.260631
0.212698	0.263079	0.194004	0.194236	0.208173	0.456026	0.391936
0.152775	0.225822	0.1749	0.15057	0.204214	0.238174	0.211505
0.251251	0.270341	0.207895	0.215699	0.201684	0.427321	0.444837
0.274015	0.294401	0.225544	0.186419	0.172858	0.20803	0.166846
0.183901	0.202952	0.171657	0.196241	0.237723	0.399036	0.276708
0.105164	0.168526	0.0767875	0.109193	0.0408543	0.078968	0.0438343
0.271953	0.241696	0.174195	0.178078	0.206891	0.311286	0.262413
0.210562	0.230106	0.134417	0.125486	0.140162	0.135902	0.140634
0.247661	0.224105	0.148908	0.152328	0.165028	0.108966	0.0827754
0.237442	0.21268	0.149449	0.150178	0.169741	0.220191	0.169046
0.31003	0.288908	0.184707	0.147736	0.165776	0.162197	0.0867958
0.116809	0.16565	0.118805	0.132893	0.0929585	0.0409946	0.0172983
0.133704	0.185374	0.15639	0.175978	0.114143	0.0495569	0.0561178
0.117151	0.160067	0.11879	0.110332	0.0944957	0.256109	0.21324
0.243115	0.189278	0.128197	0.137885	0.166408	0.302496	0.275285
0.216976	0.193543	0.164927	0.167093	0.214506	0.435003	0.295776
0.247486	0.211942	0.0892199	0.127422	0.161178	0.210437	0.15338
0.145956	0.164083	0.173708	0.173648	0.198504	0.406898	0.258306
0.254579	0.233609	0.166514	0.155719	0.210016	0.261751	0.225201
0.181147	0.184251	0.125028	0.140173	0.14282	0.350147	0.264878
0.212183	0.184321	0.149648	0.159285	0.196663	0.37061	0.286637
0.243098	0.197306	0.173555	0.189405	0.231584	0.490479	0.385912
0.139688	0.172002	0.0697023	0.118104	0.157602	0.0954383	-0.001705
0.277905	0.200783	0.141716	0.113235	0.132013	0.306367	0.13684
0.246217	0.131116	0.0920471	0.147816	0.238958	0.384229	0.266654
0.124192	0.147336	0.14248	0.160106	0.259861	0.367657	0.275214
0.109519	0.136424	0.0830332	0.109592	0.108543	0.212759	0.109271
0.158962	0.184785	0.121204	0.165407	0.223872	0.481638	0.328233
0.213561	0.198556	0.143706	0.140555	0.206676	0.234741	0.132973
0.287807	0.219148	0.13721	0.129399	0.188658	0.336761	0.202976
0.153165	0.213924	0.163585	0.195997	0.199582	0.0962883	0.0410997
0.179362	0.193587	0.141656	0.153787	0.154319	0.305015	0.220563
0.157937	0.187955	0.146167	0.101683	0.17403	0.170956	0.108304
0.139728	0.148155	0.115194	0.117725	0.206973	0.360701	0.280117
0.199908	0.179244	0.0981392	0.0969157	0.0820227	0.164894	0.11071
0.235149	0.221256	0.146432	0.153141	0.176045	0.256809	0.176449
0.21975	0.213586	0.142038	0.187419	0.235066	0.221026	0.187153
0.181768	0.226551	0.22003	0.196712	0.192341	0.296612	0.199807
0.231509	0.275358	0.238802	0.176212	0.295846	0.463832	0.350005
0.160156	0.183942	0.245603	0.23586	0.345902	0.483955	0.277265
0.177546	0.292378	0.272561	0.266077	0.34952	0.496468	0.246237
0.29152	0.306919	0.270289	0.259937	0.363953	0.445113	0.371258
0.155216	0.23758	0.285709	0.310585	0.342623	0.406529	0.261512
0.165022	0.216384	0.232007	0.252718	0.369882	0.430849	0.174869
0.153652	0.238761	0.304794	0.287763	0.373466	0.487461	0.335005
0.357469	0.310418	0.335539	0.354363	0.334106	0.415883	0.160595
0.285721	0.281156	0.291854	0.258888	0.383809	0.53411	0.423002
0.186794	0.215582	0.191154	0.2143	0.173239	0.239985	0.0314496
0.176884	0.301218	0.275001	0.254815	0.36722	0.447996	0.249082
0.270967	0.264896	0.298868	0.259903	0.369136	0.505632	0.305419
0.11494	0.200488	0.276629	0.282979	0.389316	0.421129	0.255111
0.107483	0.166581	0.139725	0.183508	0.197461	0.235967	0.0658736
0.205286	0.260185	0.311899	0.2811	0.370956	0.550272	0.380738
0.224678	0.345033	0.303183	0.298746	0.329995	0.453599	0.227968
0.205075	0.319119	0.355173	0.315984	0.395716	0.48311	0.27643
0.143123	0.232324	0.238247	0.252842	0.163375	0.141687	0.0142775
0.214052	0.287867	0.336574	0.282121	0.340539	0.497045	0.313991
0.274546	0.343446	0.290738	0.256192	0.369317	0.45444	0.333992
0.213257	0.216101	0.199404	0.231992	0.317649	0.481649	0.281696
0.32121	0.242775	0.245117	0.210322	0.363385	0.526998	0.386106
0.243036	0.260956	0.265076	0.262661	0.364227	0.440519	0.171067
0.279296	0.26854	0.233572	0.248027	0.311089	0.395133	0.204462
0.213471	0.317709	0.272486	0.285266	0.293776	0.340895	0.149028
0.11585	0.217824	0.173338	0.206716	0.277243	0.340641	0.220962
0.194066	0.237543	0.221538	0.282438	0.273357	0.342078	0.285346
0.276137	0.229446	0.232067	0.277244	0.315956	0.528107	0.511465
1	1	1	1	1	1	1
0.272597	0.310924	0.209036	0.21304	0.213233	0.315811	0.307554
0.573858	0.481369	0.401468	0.440007	0.368657	0.493605	0.416937
0.454614	0.421407	0.362888	0.373811	0.416002	0.44323	0.419108
0.246689	0.285161	0.177809	0.210865	0.193248	0.418153	0.389823
0.116668	0.221297	0.287827	0.295705	0.3185	0.540824	0.476041
0.28096	0.314274	0.283905	0.241169	0.234356	0.521961	0.463396
0.235203	0.367801	0.378615	0.379596	0.431474	0.562725	0.513604
0.244399	0.382381	0.31184	0.365447	0.412505	0.588976	0.549265
0.149354	0.30484	0.401778	0.422962	0.345546	0.491117	0.371789
0.373639	0.387983	0.419444	0.393425	0.375217	0.407997	0.336754
0.294367	0.355785	0.283572	0.268437	0.272579	0.378875	0.337139
0.370869	0.375357	0.248904	0.251179	0.231221	0.296097	0.24649
0.289932	0.387411	0.359824	0.392116	0.458991	0.559783	0.48384
0.176854	0.274587	0.283681	0.302356	0.278575	0.491082	0.494812
0.348757	0.527529	0.568187	0.551139	0.538423	0.550331	0.544122
0.294485	0.413982	0.419986	0.446603	0.454056	0.57478	0.45956
0.159931	0.240426	0.260391	0.313114	0.303301	0.483539	0.467332
0.400361	0.496408	0.498082	0.458262	0.384663	0.463171	0.449899
0.185367	0.268089	0.261053	0.250189	0.268042	0.419437	0.316625
0.187121	0.216911	0.117928	0.128621	0.135148	0.303537	0.253545
0.266193	0.311317	0.216095	0.231215	0.222205	0.36237	0.269899
0.176641	0.218287	0.263665	0.294215	0.30169	0.246501	0.240291
0.281387	0.292587	0.196702	0.188922	0.180722	0.209503	0.128741
0.339862	0.348794	0.273024	0.323014	0.302437	0.374033	0.323071
0.456172	0.343788	0.262832	0.254573	0.206613	0.428137	0.4636
0.233581	0.316545	0.244038	0.28531	0.253102	0.293451	0.204308
0.409138	0.444135	0.327987	0.292098	0.182024	0.15078	0.0272388
0.305508	0.295198	0.245723	0.248788	0.192233	0.282019	0.134575
0.189031	0.245921	0.183895	0.195996	0.167805	0.311617	0.19204
0.136888	0.18775	0.201231	0.185405	0.178931	0.30317	0.230589
0.301711	0.310174	0.309199	0.34551	0.365635	0.323159	0.252614
0.314491	0.386752	0.378161	0.412172	0.449424	0.516625	0.460326
0.365791	0.36693	0.258233	0.302707	0.356501	0.561689	0.578338
0.265576	0.308612	0.296213	0.277987	0.185107	0.165048	0.050373
0.285619	0.369062	0.278929	0.291964	0.267283	0.210768	0.17726
0.342906	0.308827	0.267458	0.280812	0.284014	0.415096	0.348603
0.316574	0.353853	0.27158	0.286179	0.331921	0.511659	0.464816
0.332729	0.309701	0.246303	0.230108	0.205332	0.307039	0.242824
0.190308	0.29657	0.326925	0.348407	0.29823	0.219923	0.0972662
0.216791	0.265768	0.210964	0.226072	0.211147	0.238248	0.164188
0.449742	0.372983	0.230846	0.187909	0.172936	0.161432	0.110547
0.23412	0.355278	0.371379	0.408495	0.346101	0.332182	0.227995
0.248782	0.29819	0.237059	0.184676	0.172397	0.0877775	0.0146587
0.274735	0.351162	0.230706	0.247699	0.254519	0.163822	0.0179492
0.207427	0.252045	0.140556	0.178738	0.151629	-0.00183413	0.0125897
0.329796	0.280015	0.217186	0.192829	0.198662	0.202738	0.0849915
0.250422	0.229731	0.215894	0.158929	0.118025	0.191541	0.131765
0.173738	0.202	0.202581	0.139373	0.096617	0.14534	0.0716569
0.314051	0.298326	0.234484	0.171125	0.116825	0.288959	0.218848
0.336719	0.285936	0.226972	0.197563	0.140565	0.253476	0.304856
0.283069	0.307756	0.22867	0.15646	0.0750278	0.127949	0.0328595
0.525786	0.384593	0.258935	0.17946	0.0566054	0.0798786	-0.0187083
0.31557	0.295487	0.144892	0.150678	0.100638	0.188063	0.116621
0.204656	0.212211	0.167812	0.140209	0.0839219	0.129753	0.0273126
0.107898	0.231855	0.23121	0.204294	0.177864	0.278806	0.185877
0.213513	0.234585	0.197374	0.175385	0.112038	0.110123	-0.0156122
0.404212	0.323289	0.233741	0.18568	0.135317	0.252407	0.169248
0.188056	0.243408	0.153689	0.177858	0.191323	0.337632	0.237142
0.220336	0.308401	0.297666	0.199581	0.114084	0.231275	0.118535
0.147185	0.22593	0.154967	0.151409	0.10001	0.0567958	0.0609719
0.41919	0.305711	0.205069	0.181645	0.153102	0.242725	0.221434
0.397198	0.268625	0.150213	0.109315	0.0419521	0.011595	-0.0409375
0.277666	0.284872	0.212387	0.138934	0.115725	0.221734	0.131536
0.215549	0.198246	0.169913	0.135036	0.0809447	0.0906373	0.000856877
0.264471	0.320359	0.30138	0.246374	0.150511	0.2419	0.147104
0.380733	0.318474	0.184784	0.144749	0.103726	0.139439	0.0721723
0.142336	0.172763	0.136808	0.136707	0.0952815	0.232502	0.260579
0.436394	0.367661	0.24919	0.167648	0.105139	0.122066	0.0960515
0.329441	0.323833	0.196704	0.123247	0.04883	0.0934155	0.000280557
0.184381	0.203404	0.124149	0.0930477	0.039241	-0.0253859	-0.0357617
0.159846	0.19513	0.151933	0.0907172	0.0661563	0.108516	0.0138453
0.281419	0.245252	0.200596	0.196767	0.0704308	0.263915	0.291326
0.2168	0.232893	0.17246	0.170824	0.103501	0.25752	0.195986
0.260113	0.267696	0.139134	0.158939	0.198155	0.308507	0.21897
0.219529	0.253676	0.163869	0.20826	0.246677	0.403863	0.43822
0.2213	0.256702	0.194223	0.192659	0.121312	0.326196	0.227234
0.275822	0.328711	0.213684	0.220453	0.125685	0.337522	0.223547
0.185086	0.245472	0.235183	0.223618	0.19989	0.406707	0.272579
0.31238	0.240823	0.160018	0.20312	0.162063	0.338473	0.228883
0.116874	0.222206	0.208981	0.274774	0.277804	0.503704	0.473404
0.259483	0.249032	0.119809	0.175794	0.153822	0.188874	0.078767
0.286654	0.283113	0.172664	0.195288	0.15871	0.265762	0.201458
0.30221	0.326698	0.181719	0.19968	0.16297	0.513862	0.440947
0.25642	0.332843	0.227142	0.231929	0.208394	0.376108	0.147282
0.173613	0.335257	0.199684	0.202071	0.118438	0.183844	0.15919
0.194586	0.250159	0.225572	0.233654	0.187092	0.51507	0.428281
0.289659	0.305184	0.238043	0.201471	0.134742	0.277753	0.124462
0.231769	0.335053	0.195489	0.200075	0.184398	0.296713	0.217019
0.152632	0.258565	0.142517	0.144851	0.103323	0.24422	0.104238
0.273991	0.259248	0.20314	0.232142	0.2594	0.434876	0.373711
0.290365	0.305906	0.197589	0.218793	0.109058	0.309179	0.199861
0.239757	0.258033	0.159941	0.199093	0.133567	0.402168	0.385631
0.288009	0.26423	0.19992	0.210286	0.0858227	0.128158	0.0251584
0.278946	0.299676	0.203674	0.202856	0.138436	0.225009	0.0753536
0.238585	0.212214	0.108608	0.134808	0.0607902	0.123086	0.0678838
0.154251	0.244131	0.163242	0.149159	0.0282556	0.22209	0.0906417
0.24923	0.245998	0.21321	0.220806	0.202285	0.282245	0.18431
0.38052	0.367192	0.208027	0.20324	0.170574	0.24264	0.173394
0.223824	0.304572	0.19238	0.204647	0.151946	0.412422	0.392044
0.217095	0.258046	0.206207	0.282546	0.193572	0.678523	0.733851
0.217618	0.224878	0.184773	0.195706	0.186916	0.293139	0.233555
0.253579	0.274888	0.201503	0.262175	0.215689	0.329489	0.325171
0.152671	0.217968	0.237911	0.260774	0.290788	0.462361	0.357169
0.160737	0.220413	0.191728	0.177322	0.171613	0.345166	0.30072
0.30876	0.337557	0.243608	0.257364	0.202606	0.502297	0.519905
0.249104	0.26307	0.188676	0.211978	0.121841	0.385495	0.337559
0.215996	0.24707	0.217886	0.254011	0.176184	0.475349	0.441347
0.167186	0.258641	0.199355	0.242738	0.150335	0.528853	0.513407
0.136473	0.251056	0.250872	0.249735	0.202461	0.456425	0.365038
0.178213	0.243528	0.187041	0.228418	0.141995	0.310227	0.255585
0.285144	0.369994	0.224933	0.219459	0.203133	0.358354	0.343
0.158528	0.160924	0.115769	0.124959	0.227901	0.368018	0.233131
0.195711	0.247109	0.168249	0.236102	0.269715	0.3688	0.30378
0.122763	0.26383	0.19667	0.176213	0.154511	0.327278	0.18843
0.228357	0.221665	0.173255	0.234787	0.262013	0.428662	0.474843
0.177551	0.219787	0.24247	0.237479	0.182819	0.383003	0.37168
0.191234	0.218018	0.156418	0.22604	0.205974	0.407146	0.363813
0.206773	0.250483	0.228682	0.23191	0.113608	0.385599	0.309784
0.125895	0.1778	0.176021	0.186085	0.23343	0.409558	0.327299
0.155639	0.184784	0.13485	0.104608	0.0785924	0.19295	0.094254
0.142056	0.23637	0.164299	0.212141	0.182169	0.378318	0.26195
0.185975	0.179699	0.15466	0.12659	0.145979	0.265726	0.172323
0.18233	0.167906	0.106694	0.105492	0.0624829	0.307806	0.263751
0.248423	0.172784	0.103931	0.0819892	0.0355562	0.232142	0.2303
0.218185	0.215153	0.157039	0.147134	0.129296	0.268523	0.304792
0.260442	0.200946	0.10665	0.126749	0.0955211	0.234473	0.0963604
0.255869	0.233321	0.112713	0.146273	0.105875	0.245438	0.10406
0.160204	0.196933	0.144776	0.119848	0.103103	0.104706	0.0506675
0.220916	0.19465	0.136143	0.138694	0.124707	0.241186	0.133761
0.168908	0.204539	0.145292	0.171853	0.131458	0.464652	0.425962
0.243165	0.20997	0.057273	0.102564	0.0597918	0.222141	0.165631
0.22817	0.199108	0.105201	0.118366	0.0809463	0.31924	0.185232
0.20955	0.189203	0.15762	0.173802	0.189178	0.410146	0.312654
0.208614	0.266566	0.165075	0.146296	0.109613	0.401822	0.259642
0.21991	0.266009	0.162784	0.150932	0.113576	0.223199	0.170099
0.274258	0.240799	0.162302	0.158682	0.118791	0.51783	0.434445
0.258164	0.259606	0.127814	0.125386	0.102957	0.263142	0.133929
0.306496	0.235855	0.186201	0.148629	0.130209	0.268243	0.103065
0.333595	0.224602	0.100692	0.0957118	0.0153311	0.105104	0.0248759
0.282849	0.242021	0.155117	0.139735	0.140724	0.401637	0.324614
0.264854	0.229129	0.0979742	0.124692	0.0855704	0.147652	0.0880831
0.257554	0.216557	0.153281	0.156846	0.16293	0.273645	0.183846
0.163879	0.200027	0.122245	0.13365	0.0986157	0.242777	0.126498
0.305884	0.26169	0.130484	0.124826	0.102295	0.206391	0.101592
0.280762	0.199874	0.0786647	0.10433	0.058707	0.0416619	0.0270621
0.174811	0.188393	0.135679	0.148185	0.0850428	0.254964	0.154114
0.145277	0.235502	0.132912	0.154548	0.0571977	0.28793	0.239425
0.331085	0.257498	0.101324	0.115618	0.0814985	0.231044	0.129936
0.24993	0.250536	0.175415	0.184557	0.131933	0.322971	0.185023
0.302558	0.239624	0.131067	0.157141	0.128659	0.282673	0.329435
0.250372	0.265854	0.168952	0.193845	0.080681	0.140851	0.0591397
0.392525	0.283438	0.17256	0.169131	0.106191	0.183281	0.0978486
0.270166	0.235336	0.125034	0.153877	0.0783035	0.275395	0.169172
0.209985	0.2426	0.143625	0.16197	0.0714592	0.18222	0.12793
0.300394	0.265999	0.200393	0.209533	0.113813	0.364657	0.275013
0.334182	0.270966	0.122867	0.13879	0.106914	0.22049	0.0703377
0.302946	0.269201	0.185966	0.187365	0.0598492	0.245054	0.122735
0.263127	0.212018	0.142744	0.17663	0.190909	0.358921	0.268503
0.0928153	0.131591	0.178682	0.166668	0.151354	0.293815	0.13601
0.264106	0.195425	0.131714	0.125448	0.0731458	0.165628	0.101111
0.210129	0.205143	0.137337	0.161378	0.115018	0.325079	0.162084
0.231294	0.242008	0.218414	0.201164	0.152576	0.215905	0.000790015
0.35048	0.311385	0.175676	0.165964	0.0945147	0.260319	0.176539
0.220608	0.302207	0.138457	0.15298	0.0936841	0.105831	0.00738111
0.417575	0.301395	0.213318	0.203307	0.10092	0.329547	0.225477
0.229563	0.248199	0.160713	0.144239	0.101697	0.181232	0.0925078
0.105275	0.123201	0.115293	0.138473	0.0929697	0.306619	0.234137
0.327518	0.261397	0.17253	0.148318	0.0628212	0.158332	0.0756405
0.151371	0.192698	0.17072	0.188166	0.111661	0.312605	0.169835
0.225989	0.240663	0.109224	0.137506	0.121067	0.119468	0.0596213
0.197606	0.251123	0.125401	0.147824	0.0764025	0.203074	0.0954991
0.301906	0.315057	0.241018	0.187907	0.179081	0.354361	0.201198
0.247838	0.256962	0.23162	0.186614	0.215867	0.245883	0.108634
0.319655	0.365267	0.278846	0.215751	0.220822	0.311946	0.0902272
0.190762	0.330149	0.25888	0.23711	0.228791	0.335259	0.227709
0.168821	0.228093	0.232863	0.202586	0.165105	0.197985	0.105057
0.144405	0.217452	0.21511	0.187454	0.215858	0.261926	0.0385382
0.195757	0.288582	0.257398	0.219211	0.21068	0.253303	0.103742
0.119961	0.243253	0.235331	0.216419	0.189724	0.264542	0.102104
0.293466	0.333883	0.293062	0.245525	0.233546	0.391552	0.248445
0.191629	0.28211	0.181885	0.204197	0.134991	0.260097	0.003872
0.200109	0.356889	0.270716	0.255226	0.249469	0.324439	0.112809
0.342172	0.317442	0.251779	0.201704	0.221051	0.226552	0.0800611
0.110156	0.168345	0.23453	0.187829	0.221182	0.268542	0.119108
0.236818	0.205884	0.170017	0.170281	0.111127	0.211497	0.0674149
0.233244	0.288596	0.266148	0.23946	0.213074	0.372924	0.162843
0.183431	0.275523	0.276547	0.250816	0.205119	0.304735	0.133771
0.277503	0.322825	0.303999	0.239366	0.23951	0.285133	0.0929053
0.249525	0.323825	0.208829	0.205464	0.10046	0.137637	0.000973748
0.31037	0.336015	0.271686	0.22173	0.209535	0.303593	0.167581
0.295504	0.279093	0.233449	0.219716	0.200247	0.362336	0.161091
0.171731	0.245459	0.257366	0.241876	0.241272	0.347611	0.137941
0.375302	0.328629	0.290193	0.260147	0.206575	0.342167	0.156332
0.22926	0.272119	0.266126	0.23628	0.238613	0.377085	0.110062
0.190398	0.265716	0.224742	0.208946	0.185858	0.289406	0.14474
0.237165	0.280702	0.220108	0.188369	0.165064	0.298299	0.097988
0.163128	0.265144	0.325836	0.355453	0.47463	0.559052	0.344899
0.395156	0.472598	0.525221	0.544751	0.578728	0.709746	0.650827
0.134792	0.288559	0.389924	0.440418	0.561236	0.588753	0.545478
0.272597	0.310924	0.209036	0.21304	0.213233	0.315811	0.307554
1	1	1	1	1	1	1
0.372487	0.410759	0.35998	0.355164	0.409497	0.558481	0.531653
0.309305	0.378973	0.312987	0.312258	0.396795	0.57763	0.50111
0.304509	0.416479	0.568995	0.60267	0.673505	0.75651	0.709492
0.108971	0.290175	0.472923	0.480161	0.510479	0.603881	0.478283
0.366948	0.400536	0.385137	0.37256	0.419486	0.437669	0.416857
0.30864	0.354133	0.325962	0.384607	0.416451	0.547018	0.447288
0.256574	0.406225	0.392096	0.417073	0.488687	0.661343	0.564175
0.161548	0.225209	0.323828	0.341909	0.479196	0.556342	0.488188
0.337606	0.258198	0.218914	0.246047	0.313257	0.486445	0.369116
0.483149	0.575317	0.538172	0.556928	0.682389	0.777366	0.698848
0.311594	0.35087	0.228457	0.190568	0.17115	0.328606	0.255672
0.320749	0.460284	0.352855	0.378449	0.420118	0.491793	0.425843
0.243937	0.288823	0.383731	0.36382	0.401244	0.598354	0.561233
0.226702	0.255249	0.236035	0.265516	0.313498	0.54779	0.447772
0.340122	0.450595	0.331223	0.367952	0.35605	0.451131	0.391531
0.174937	0.316046	0.420729	0.432319	0.505999	0.610902	0.522165
0.292905	0.285857	0.21093	0.225161	0.214516	0.443007	0.359393
0.392038	0.301163	0.346473	0.381625	0.420972	0.409915	0.303806
0.239085	0.267755	0.336989	0.325864	0.348048	0.428649	0.268457
0.396316	0.399331	0.463199	0.441007	0.575762	0.545618	0.484436
0.242524	0.185449	0.201876	0.178437	0.140058	0.244325	0.182277
0.356744	0.25993	0.195708	0.175086	0.156878	0.332167	0.223785
0.235355	0.169536	0.128164	0.13596	0.161507	0.292026	0.245504
0.307668	0.291347	0.15652	0.121501	0.0934122	0.147447	0.120731
0.435805	0.33966	0.349866	0.315271	0.297165	0.645926	0.465816
0.378022	0.351304	0.228153	0.179879	0.159654	0.257943	0.148289
0.259696	0.266939	0.217205	0.183641	0.168607	0.277895	0.171722
0.416423	0.364151	0.23159	0.247158	0.190318	0.556941	0.421706
0.150048	0.0947347	0.105657	0.105668	0.131426	0.246503	0.156891
0.333205	0.28247	0.109709	0.17631	0.150605	0.185418	0.131799
0.273733	0.26365	0.178934	0.210977	0.22217	0.348726	0.200857
0.315759	0.346777	0.172084	0.195688	0.192535	0.441086	0.381899
0.295468	0.275579	0.229525	0.213489	0.214369	0.234755	0.131086
0.215024	0.233666	0.207276	0.177498	0.132855	0.310016	0.216205
0.264105	0.252209	0.171941	0.159961	0.126183	0.340218	0.251607
0.409383	0.372908	0.398458	0.421973	0.510371	0.497967	0.489474
0.343697	0.27594	0.193284	0.183194	0.159967	0.246695	0.126248
0.276513	0.275132	0.24959	0.237054	0.262071	0.267473	0.12906
0.26259	0.324521	0.184417	0.128853	0.0964588	0.137361	0.12232
0.303279	0.313059	0.168586	0.126938	0.122869	0.0929529	0.0759645
0.203678	0.182174	0.179539	0.17335	0.150479	0.17546	0.107566
0.266725	0.199036	0.179224	0.142485	0.114721	0.199129	0.0734773
0.243649	0.211899	0.158834	0.133886	0.131943	0.131444	-0.00490801
0.303541	0.272547	0.146002	0.162119	0.158474	0.129533	0.121878
0.374776	0.319804	0.212592	0.201979	0.170154	0.151242	0.0491645
0.246905	0.13842	0.0815145	0.0809335	0.11837	0.211469	0.128378
0.284701	0.168182	0.082234	0.111081	0.109151	0.276852	0.150397
0.21498	0.148017	0.0573338	0.0787435	0.102751	0.262907	0.184926
0.247188	0.153013	0.0748278	0.0977168	0.0768651	0.0889747	0.068818
0.291105	0.23822	0.158398	0.161486	0.146238	0.460079	0.270578
0.273983	0.260627	0.0977132	0.0973151	0.0667371	0.134901	0.0650863
0.214462	0.213798	0.123703	0.145449	0.115448	0.184509	0.134283
0.263966	0.189559	0.130613	0.182105	0.145011	0.470969	0.289922
0.246271	0.16906	0.106825	0.136808	0.13151	0.202963	0.103188
0.279803	0.199194	0.10971	0.150248	0.0930509	0.17274	0.0104664
0.275133	0.163031	0.109342	0.0937654	0.0799052	0.222159	0.10955
0.235239	0.217881	0.0921579	0.131215	0.125323	0.329592	0.206852
0.249645	0.209283	0.14299	0.142357	0.168124	0.281463	0.234707
0.134595	0.131669	0.0444322	0.0584734	0.0517752	0.148345	0.0874439
0.256521	0.193293	0.129002	0.149036	0.115984	0.29289	0.16088
0.27102	0.214027	0.104829	0.0706158	0.0449652	0.116826	0.0536457
0.316962	0.213632	0.0960781	0.120783	0.104177	0.176715	0.074919
0.338551	0.234653	0.148876	0.151616	0.13283	0.20789	0.0928805
0.310651	0.263747	0.124372	0.120562	0.0784583	0.145112	0.108078
0.318538	0.233065	0.108156	0.0915402	0.0792907	0.104964	0.0086733
0.251606	0.166808	0.0945315	0.0987377	0.0980444	0.182776	0.11223
0.218633	0.167307	0.108185	0.0963464	0.086688	0.135669	0.0756562
0.251155	0.13172	0.059195	0.0520148	0.0356392	0.0540993	-0.0176259
0.26851	0.210602	0.0893248	0.14242	0.113294	0.172967	0.0587764
0.258467	0.201009	0.114201	0.129409	0.0586965	0.0852704	0.00326887
0.188798	0.207815	0.179583	0.177277	0.139389	0.204112	0.268578
0.361422	0.294461	0.210657	0.215445	0.190023	0.441336	0.331524
0.21624	0.216676	0.138109	0.184508	0.134806	0.279042	0.171285
0.239832	0.214158	0.187525	0.199912	0.102022	0.149177	0.0752737
0.383867	0.352001	0.332015	0.348348	0.288815	0.678086	0.550259
0.320553	0.316151	0.229985	0.214046	0.153272	0.355082	0.326113
0.239706	0.221884	0.19582	0.229818	0.222731	0.394806	0.330338
0.239364	0.274772	0.24468	0.315742	0.264127	0.6083	0.458072
0.197646	0.188053	0.244444	0.278015	0.187654	0.328222	0.203145
0.25738	0.231226	0.149266	0.170558	0.134363	0.257877	0.0527242
0.213861	0.198491	0.170658	0.188176	0.0919304	0.211579	0.0993309
0.312887	0.340172	0.22511	0.234754	0.144609	0.431052	0.320638
0.302182	0.374408	0.271985	0.297102	0.223279	0.339122	0.238704
0.166366	0.199145	0.198873	0.163202	0.18865	0.245289	0.189024
0.208643	0.266949	0.267615	0.285654	0.247142	0.522116	0.45124
0.312461	0.290746	0.226779	0.183619	0.136407	0.295595	0.205884
0.267157	0.288531	0.245806	0.268004	0.176945	0.372021	0.162759
0.272184	0.344288	0.247124	0.261537	0.241428	0.317092	0.138029
0.353952	0.326822	0.228022	0.243601	0.166899	0.255613	0.132001
0.286435	0.285128	0.18952	0.202606	0.130691	0.155601	0.134394
0.233732	0.221661	0.210375	0.256311	0.226381	0.414468	0.299543
0.281554	0.263755	0.141098	0.147665	0.0682567	0.120942	0.0522392
0.237237	0.230088	0.210973	0.182078	0.144548	0.202421	0.0741623
0.272432	0.235043	0.114739	0.140388	0.0807088	0.213451	0.16009
0.175731	0.265007	0.206811	0.21806	0.108109	0.270788	0.134861
0.291351	0.322919	0.295253	0.300968	0.346186	0.493221	0.352322
0.261287	0.321847	0.342639	0.297405	0.269057	0.596476	0.471809
0.171631	0.243972	0.304535	0.274675	0.262204	0.411769	0.378949
0.32198	0.311956	0.282237	0.2957	0.20616	0.388189	0.370496
0.287529	0.326233	0.386356	0.389791	0.443866	0.798814	0.760365
0.344439	0.347775	0.312639	0.337694	0.333296	0.415972	0.378752
0.155144	0.231774	0.251113	0.295381	0.287433	0.509444	0.505061
0.194318	0.311591	0.385086	0.354214	0.41113	0.733322	0.680873
0.293409	0.348555	0.334757	0.355713	0.400131	0.610996	0.553686
0.302056	0.304494	0.223311	0.23585	0.190671	0.27528	0.272005
0.252312	0.303885	0.348003	0.327105	0.324242	0.516553	0.47929
0.261498	0.379043	0.297666	0.295875	0.201482	0.519336	0.421851
0.241455	0.355863	0.346826	0.35221	0.375996	0.508449	0.462716
0.171603	0.314585	0.183857	0.18938	0.162319	0.42894	0.26695
0.232157	0.294342	0.258649	0.321524	0.376986	0.657529	0.572094
0.227119	0.221794	0.246673	0.237995	0.444033	0.502119	0.399837
0.256345	0.332611	0.303128	0.351085	0.456291	0.631336	0.527775
0.184232	0.261784	0.337124	0.276856	0.364574	0.457154	0.263632
0.309063	0.332737	0.252082	0.325938	0.306514	0.484026	0.330424
0.189836	0.225203	0.256779	0.255179	0.362862	0.431212	0.359405
0.211283	0.276051	0.272118	0.342489	0.384294	0.574187	0.449863
0.260616	0.297648	0.186716	0.204705	0.171958	0.293862	0.300469
0.191544	0.200714	0.211064	0.246514	0.353004	0.374822	0.262379
0.161892	0.180031	0.146312	0.146883	0.140542	0.246566	0.0871349
0.216526	0.263449	0.219703	0.246468	0.275064	0.484232	0.474477
0.285472	0.195402	0.127351	0.131384	0.14892	0.219202	0.129892
0.260589	0.257113	0.175241	0.219502	0.161582	0.367388	0.304896
0.186036	0.140793	0.0580094	0.0892043	0.0483061	0.180576	0.119311
0.294555	0.1565	0.092185	0.0940286	0.0783381	0.127723	0.0835887
0.361904	0.289357	0.218877	0.248267	0.212995	0.506532	0.374449
0.201446	0.184157	0.15264	0.180024	0.174595	0.317071	0.186042
0.230198	0.179588	0.120644	0.129627	0.103697	0.0753994	0.0599538
0.343544	0.26585	0.193953	0.201857	0.172129	0.469139	0.314205
0.290193	0.281778	0.233859	0.237984	0.267522	0.39712	0.313151
0.182576	0.189048	0.103921	0.13303	0.107331	0.1713	0.0951359
0.228497	0.135687	0.0799416	0.0957826	0.0490051	0.209783	0.102702
0.285749	0.169553	0.126558	0.165246	0.149921	0.343001	0.20613
0.255124	0.292637	0.234818	0.210402	0.24235	0.412265	0.239651
0.313273	0.30789	0.161057	0.140205	0.202568	0.243208	0.161399
0.292916	0.302084	0.219341	0.24488	0.203985	0.348252	0.259223
0.352396	0.33626	0.240145	0.180751	0.14683	0.22611	0.14701
0.341912	0.253454	0.15245	0.174891	0.161238	0.356957	0.176282
0.295069	0.253991	0.132991	0.126474	0.07878	0.137015	0.0356833
0.305862	0.298073	0.208959	0.197615	0.166158	0.290348	0.188533
0.260286	0.232813	0.159962	0.144463	0.124439	0.0559159	0.024785
0.252742	0.183491	0.154886	0.156912	0.10577	0.11921	0.0310283
0.262696	0.167463	0.150894	0.181067	0.161977	0.228958	0.0895281
0.28642	0.266764	0.172009	0.154476	0.172471	0.200357	0.0510348
0.278894	0.189888	0.098652	0.11837	0.0785596	0.226395	0.121677
0.187753	0.183258	0.187812	0.187284	0.114617	0.123147	0.057181
0.219734	0.28453	0.18848	0.156797	0.105236	0.34027	0.29723
0.172271	0.235869	0.150184	0.165242	0.128703	0.401028	0.271098
0.201044	0.266233	0.194646	0.207005	0.19426	0.529057	0.394298
0.236594	0.239519	0.143465	0.171475	0.10596	0.198518	0.106773
0.29818	0.34378	0.250764	0.247652	0.216051	0.563172	0.429461
0.242717	0.249254	0.213706	0.209241	0.216456	0.361893	0.301684
0.343634	0.272684	0.117239	0.148256	0.118663	0.346262	0.199085
0.219574	0.336011	0.1906	0.200631	0.178918	0.491023	0.380956
0.277519	0.346521	0.230955	0.192964	0.247928	0.510102	0.532796
0.322693	0.269939	0.133257	0.155077	0.121625	0.181937	0.0107543
0.318802	0.32294	0.212366	0.188983	0.127001	0.387963	0.19949
0.302416	0.250031	0.105993	0.156265	0.134176	0.379617	0.238734
0.120783	0.160963	0.232437	0.225515	0.267723	0.443527	0.269998
0.313906	0.1947	0.084029	0.130408	0.076204	0.169625	0.109451
0.202292	0.250389	0.212591	0.213479	0.222509	0.53811	0.515698
0.248781	0.269232	0.194134	0.195481	0.218449	0.287092	0.221098
0.29652	0.270541	0.183237	0.199828	0.153338	0.347137	0.148642
0.260337	0.29509	0.220342	0.236748	0.280779	0.285613	0.200402
0.352439	0.247844	0.190571	0.182327	0.133818	0.393754	0.257533
0.288157	0.244327	0.161893	0.142198	0.134298	0.133677	0.0737635
0.120709	0.165732	0.14217	0.143471	0.188744	0.458118	0.411261
0.312281	0.316272	0.14016	0.116826	0.0449443	0.153965	0.0696508
0.188905	0.184058	0.17135	0.164184	0.193581	0.312993	0.18715
0.346324	0.371815	0.232165	0.239435	0.235861	0.276611	0.154
0.252183	0.249545	0.176396	0.195369	0.22358	0.429079	0.248438
0.317894	0.277861	0.268533	0.245961	0.33494	0.473591	0.341929
0.302415	0.29701	0.293883	0.275549	0.409418	0.630343	0.403524
0.291636	0.342152	0.299199	0.299216	0.406166	0.574695	0.356843
0.250713	0.344307	0.340167	0.343962	0.454317	0.55766	0.400315
0.325139	0.342728	0.38768	0.390735	0.445832	0.654483	0.447893
0.209754	0.210652	0.383568	0.356312	0.484314	0.55382	0.266689
0.280305	0.312024	0.341624	0.305682	0.420485	0.592281	0.432968
0.212228	0.309432	0.404915	0.433552	0.445247	0.615368	0.248479
0.349293	0.345258	0.326601	0.305475	0.430469	0.630979	0.504
0.246919	0.302224	0.274059	0.270284	0.246208	0.321895	0.0667038
0.205153	0.290772	0.314895	0.304226	0.410848	0.531318	0.316313
0.374808	0.289883	0.288621	0.294697	0.414102	0.615998	0.416899
0.224144	0.279315	0.389309	0.336126	0.456912	0.468324	0.256348
0.293565	0.28439	0.21412	0.224791	0.242105	0.366586	0.185135
0.274436	0.271252	0.324513	0.304949	0.451932	0.631568	0.438523
0.199353	0.299655	0.374231	0.360493	0.42354	0.587767	0.342082
0.302963	0.364706	0.408425	0.381249	0.473672	0.622286	0.387792
0.215708	0.325911	0.279671	0.290597	0.249505	0.353753	0.0790333
0.376728	0.334598	0.350824	0.326481	0.42028	0.599681	0.429548
0.313431	0.340052	0.297776	0.318671	0.399231	0.499762	0.32395
0.174156	0.18327	0.223284	0.285119	0.386687	0.587448	0.421826
0.241195	0.248916	0.322638	0.291815	0.386786	0.610659	0.463849
0.268142	0.240551	0.312263	0.289969	0.413825	0.469103	0.152195
0.267218	0.290185	0.319595	0.328485	0.380732	0.546896	0.307185
0.357374	0.355777	0.359038	0.341578	0.387957	0.557748	0.342259
0.134878	0.262536	0.217048	0.300419	0.450939	0.536357	0.382911
0.28248	0.333624	0.362732	0.41043	0.437046	0.578516	0.51281
0.23572	0.318974	0.365516	0.413674	0.460244	0.536409	0.628335
0.573858	0.481369	0.401468	0.440007	0.368657	0.493605	0.416937
0.372487	0.410759	0.35998	0.355164	0.409497	0.558481	0.531653
1	1	1	1	1	1	1
0.429975	0.400453	0.408329	0.416356	0.498224	0.666896	0.610093
0.333267	0.373024	0.321976	0.303547	0.334697	0.548717	0.613706
0.128217	0.329562	0.466311	0.441648	0.481944	0.683688	0.648817
0.521439	0.452861	0.410027	0.374615	0.34259	0.493824	0.467751
0.323167	0.462297	0.546315	0.551603	0.550687	0.639898	0.602931
0.426131	0.480406	0.460327	0.463717	0.417038	0.536069	0.500758
0.22107	0.456064	0.535188	0.535901	0.562006	0.698431	0.62582
0.278048	0.361069	0.294899	0.358391	0.359445	0.590417	0.483648
0.416583	0.386859	0.396481	0.363088	0.509312	0.683705	0.646203
0.509253	0.388134	0.325813	0.251821	0.239855	0.442155	0.374246
0.510849	0.548629	0.493359	0.500236	0.483301	0.562576	0.568087
0.32358	0.408017	0.490469	0.422832	0.409843	0.595801	0.563019
0.481924	0.539298	0.482099	0.512803	0.465191	0.612213	0.537812
0.489462	0.493141	0.530542	0.55015	0.539967	0.723478	0.670432
0.279455	0.442587	0.424394	0.484461	0.531636	0.693173	0.704349
0.529954	0.475623	0.411134	0.39819	0.420467	0.660854	0.639791
0.271749	0.35955	0.390839	0.396787	0.400713	0.569948	0.552635
0.174932	0.262167	0.218766	0.259166	0.295468	0.43266	0.368514
0.244411	0.375453	0.329395	0.332184	0.41923	0.585869	0.427901
0.24925	0.2243	0.198183	0.206649	0.214794	0.345503	0.256086
0.332573	0.290245	0.228001	0.230154	0.230359	0.359084	0.161798
0.330377	0.286962	0.218942	0.258997	0.196728	0.376703	0.358387
0.487713	0.357121	0.260207	0.246723	0.174688	0.320261	0.22499
0.409611	0.381128	0.269217	0.277541	0.21669	0.447227	0.309076
0.509898	0.462458	0.343617	0.289524	0.235546	0.471461	0.331362
0.408204	0.347758	0.243367	0.241371	0.223338	0.422672	0.267669
0.287041	0.272285	0.193796	0.238437	0.201599	0.421862	0.291486
0.115506	0.174811	0.183772	0.214178	0.207643	0.422156	0.350117
0.493412	0.35097	0.183937	0.27499	0.274426	0.245848	0.175444
0.399103	0.363002	0.278716	0.287158	0.322788	0.515306	0.421258
0.432097	0.372907	0.214402	0.249496	0.30057	0.489142	0.400298
0.388305	0.390025	0.311732	0.279139	0.247477	0.412427	0.290101
0.39366	0.343381	0.234612	0.228642	0.222853	0.394571	0.251553
0.430461	0.36473	0.279065	0.245345	0.240558	0.467799	0.430368
0.459859	0.516799	0.499407	0.484269	0.55157	0.684131	0.64279
0.42999	0.382997	0.279134	0.227603	0.222148	0.350538	0.231379
0.372365	0.409564	0.339868	0.327976	0.328346	0.383588	0.184396
0.267716	0.288195	0.251731	0.237695	0.16604	0.265443	0.238586
0.493032	0.417838	0.294364	0.223591	0.198792	0.24643	0.161904
0.267374	0.293467	0.234576	0.270119	0.260034	0.374207	0.218436
0.435077	0.376936	0.284856	0.238967	0.198459	0.322102	0.157816
0.268779	0.28101	0.172407	0.172081	0.238904	0.31787	0.107068
0.292993	0.247617	0.123173	0.198388	0.177819	0.126363	0.105621
0.495224	0.410078	0.292453	0.247226	0.21716	0.204256	0.0585383
0.234793	0.194555	0.107553	0.130666	0.141675	0.245994	0.149878
0.265694	0.231173	0.1165	0.144508	0.143112	0.3046	0.123463
0.337586	0.265085	0.109063	0.152901	0.125128	0.292358	0.198686
0.33598	0.25467	0.13061	0.17162	0.140147	0.176733	0.121139
0.386775	0.317792	0.171289	0.181843	0.138931	0.326594	0.138041
0.381813	0.306168	0.166487	0.148859	0.114491	0.247762	0.134157
0.390384	0.312735	0.15292	0.185103	0.15396	0.301737	0.187501
0.25734	0.249114	0.176471	0.205947	0.160176	0.318008	0.157045
0.176205	0.244143	0.173768	0.219266	0.175201	0.374021	0.239293
0.389457	0.296786	0.199873	0.239269	0.168051	0.198371	0.0181121
0.394672	0.300401	0.173176	0.189385	0.135862	0.306445	0.221457
0.217454	0.243458	0.141131	0.166411	0.171102	0.36318	0.186434
0.331705	0.310704	0.188094	0.184481	0.182608	0.384589	0.343012
0.108919	0.155464	0.0695956	0.134441	0.120767	0.202468	0.0710655
0.526042	0.349473	0.188789	0.207957	0.194217	0.356771	0.292225
0.352953	0.249639	0.124092	0.124	0.0791031	0.183658	0.0724025
0.36272	0.313813	0.175516	0.149811	0.137027	0.255423	0.129749
0.309096	0.275354	0.164424	0.187406	0.138982	0.19515	0.0579604
0.396658	0.303705	0.178977	0.197916	0.156485	0.260522	0.192857
0.470104	0.325238	0.185589	0.136718	0.135291	0.168446	0.0543796
0.230915	0.228802	0.17998	0.172792	0.156915	0.309699	0.170765
0.544374	0.361085	0.186555	0.161318	0.148593	0.266634	0.14613
0.30458	0.226914	0.0896255	0.116879	0.0800831	0.169983	0.0277292
0.214331	0.19472	0.112733	0.160669	0.126512	0.129042	0.0351509
0.31792	0.292808	0.172045	0.156682	0.116488	0.116265	-0.0033664
0.218917	0.23773	0.213721	0.248622	0.17513	0.318055	0.340171
0.35764	0.341157	0.225235	0.239766	0.182272	0.380969	0.274956
0.240021	0.321079	0.150861	0.184675	0.134903	0.281603	0.188263
0.381573	0.367275	0.236762	0.236801	0.161386	0.191814	0.113047
0.421108	0.389928	0.365761	0.353053	0.270735	0.46832	0.345137
0.324953	0.401147	0.285701	0.274758	0.200593	0.566461	0.506091
0.253792	0.256959	0.229107	0.233996	0.242297	0.487626	0.34343
0.345316	0.323039	0.273459	0.315122	0.242256	0.444322	0.293601
0.254876	0.332098	0.300285	0.2911	0.246563	0.483427	0.380205
0.356456	0.301281	0.187932	0.271095	0.161558	0.23615	0.0597703
0.249259	0.307724	0.208884	0.2311	0.151154	0.308254	0.21965
0.297297	0.336908	0.243079	0.231066	0.198131	0.437614	0.299694
0.380494	0.422797	0.295748	0.296938	0.272835	0.473096	0.385657
0.221419	0.274491	0.20105	0.219671	0.223233	0.302377	0.194672
0.238649	0.312158	0.298825	0.276598	0.289203	0.542497	0.525638
0.356337	0.355978	0.288996	0.281544	0.210913	0.507999	0.363371
0.268535	0.337632	0.221148	0.23924	0.200194	0.373761	0.271247
0.332651	0.350766	0.254504	0.257849	0.240999	0.292499	0.0989156
0.276976	0.274349	0.229218	0.272302	0.201894	0.358955	0.168007
0.249367	0.317374	0.247305	0.256573	0.175641	0.330322	0.262793
0.365042	0.32609	0.250713	0.26899	0.300935	0.536217	0.330075
0.392873	0.310932	0.212954	0.243259	0.14159	0.31925	0.175271
0.302528	0.334498	0.23773	0.213747	0.192133	0.379504	0.243151
0.243556	0.202732	0.113342	0.181731	0.102892	0.255151	0.174495
0.180215	0.310296	0.207268	0.192131	0.135954	0.31187	0.0960772
0.395333	0.358038	0.290218	0.315452	0.341599	0.603536	0.453309
0.445839	0.390591	0.280484	0.300472	0.258395	0.492319	0.373511
0.266819	0.329698	0.2565	0.252213	0.241647	0.435555	0.439276
0.385724	0.368427	0.269444	0.305873	0.237892	0.552383	0.4695
0.360734	0.342124	0.269482	0.301986	0.399015	0.538765	0.448305
0.404394	0.426685	0.323635	0.354834	0.322051	0.624778	0.653947
0.185866	0.217757	0.255422	0.298333	0.336009	0.627093	0.511151
0.210402	0.278151	0.27346	0.304122	0.411838	0.628903	0.618083
0.453073	0.468648	0.3579	0.365727	0.369457	0.670432	0.665602
0.394455	0.337032	0.215168	0.236786	0.179605	0.392072	0.355577
0.254982	0.346533	0.33379	0.343492	0.358363	0.621705	0.627146
0.156351	0.263965	0.230464	0.239249	0.198683	0.555333	0.490218
0.242415	0.360685	0.338397	0.327725	0.369309	0.607156	0.61058
0.175052	0.237555	0.218688	0.245713	0.187684	0.475482	0.419226
0.347933	0.386092	0.282494	0.302924	0.408346	0.537497	0.561614
0.133463	0.142545	0.170539	0.21848	0.411965	0.604502	0.532434
0.380494	0.356349	0.274931	0.297402	0.392006	0.512379	0.500668
0.148175	0.289971	0.275653	0.240085	0.325181	0.474855	0.309828
0.382675	0.280424	0.256521	0.312311	0.280266	0.470583	0.37191
0.197466	0.243727	0.254995	0.303588	0.339036	0.631647	0.569139
0.222558	0.321256	0.250955	0.314644	0.367134	0.642611	0.514639
0.241723	0.270777	0.263714	0.287133	0.19713	0.545903	0.51284
0.144992	0.24953	0.220669	0.271521	0.350198	0.555259	0.484873
0.133942	0.17731	0.103909	0.125665	0.115209	0.246424	0.174168
0.171122	0.311617	0.205962	0.219534	0.22745	0.46132	0.382565
0.286403	0.244432	0.12643	0.143392	0.176763	0.250923	0.175355
0.279481	0.290859	0.199915	0.206027	0.173714	0.290082	0.22839
0.234996	0.194728	0.0694172	0.0874517	0.0525095	0.223359	0.159147
0.326994	0.253709	0.119593	0.146628	0.134326	0.168841	0.15702
0.363824	0.32646	0.223844	0.265394	0.223836	0.37856	0.180457
0.312573	0.296024	0.161888	0.183419	0.19905	0.330689	0.248837
0.349211	0.306669	0.170602	0.178966	0.187354	0.189598	0.108538
0.309564	0.280544	0.151394	0.199267	0.212888	0.327563	0.248426
0.33327	0.307523	0.232011	0.267013	0.274779	0.484156	0.407371
0.23105	0.229111	0.0922713	0.132801	0.111396	0.204201	0.109741
0.334753	0.220672	0.0918724	0.10764	0.0898263	0.320691	0.222672
0.245247	0.244717	0.134503	0.195494	0.21311	0.393701	0.254315
0.386002	0.374036	0.237866	0.216653	0.237181	0.42559	0.343705
0.317972	0.297628	0.192281	0.188948	0.19533	0.282927	0.254496
0.286238	0.336643	0.248922	0.268776	0.264293	0.495655	0.391142
0.329111	0.36317	0.190266	0.174532	0.179739	0.298235	0.271258
0.42651	0.337329	0.167245	0.197486	0.234936	0.375276	0.227739
0.400523	0.284072	0.127452	0.148334	0.0868641	0.133611	0.0395641
0.442384	0.371155	0.196976	0.198611	0.232429	0.389453	0.276762
0.390696	0.33206	0.160521	0.16036	0.146908	0.173084	0.105743
0.336533	0.283722	0.178575	0.189476	0.178006	0.259814	0.176891
0.185126	0.223707	0.172878	0.191838	0.180808	0.348689	0.214881
0.336118	0.375608	0.181964	0.188632	0.175806	0.304446	0.198783
0.29501	0.229066	0.0781158	0.126504	0.107461	0.19074	0.12834
0.29168	0.320247	0.221969	0.205049	0.115947	0.194393	0.0849183
0.211874	0.257317	0.170678	0.178144	0.11618	0.431429	0.301373
0.327284	0.326629	0.170257	0.196635	0.137404	0.387539	0.202653
0.303151	0.372263	0.269646	0.233578	0.249119	0.507195	0.300311
0.395736	0.33154	0.189836	0.205701	0.146112	0.273062	0.170366
0.358625	0.332436	0.250521	0.238993	0.14688	0.376702	0.239447
0.397416	0.385101	0.264854	0.252619	0.243879	0.410989	0.238025
0.340528	0.285685	0.185485	0.211243	0.15845	0.407303	0.281268
0.236955	0.261577	0.207719	0.208256	0.15929	0.352912	0.251376
0.327925	0.34676	0.244765	0.233742	0.237322	0.516536	0.430805
0.462178	0.385048	0.193515	0.212934	0.149711	0.208597	0.0106339
0.35941	0.349324	0.261115	0.232601	0.147753	0.382815	0.185754
0.29204	0.258649	0.144991	0.17897	0.16253	0.388513	0.20639
0.130631	0.226648	0.255106	0.232507	0.302857	0.484636	0.317458
0.398632	0.236987	0.127343	0.163192	0.104983	0.245642	0.135119
0.2611	0.275828	0.204723	0.196279	0.242321	0.48532	0.362575
0.40219	0.375442	0.260289	0.249499	0.262293	0.414335	0.164253
0.354892	0.369283	0.231563	0.207431	0.204832	0.435505	0.214778
0.360896	0.407775	0.266387	0.270415	0.228884	0.318451	0.0897137
0.393851	0.340111	0.273054	0.258087	0.214373	0.486949	0.365109
0.339786	0.295691	0.217226	0.182916	0.185926	0.321403	0.170141
0.173006	0.165158	0.17475	0.20597	0.247295	0.484806	0.33026
0.388341	0.326781	0.235463	0.198924	0.131835	0.277894	0.14313
0.251254	0.289899	0.261683	0.257268	0.262085	0.546029	0.376046
0.318547	0.246973	0.17853	0.257058	0.207811	0.308427	0.180833
0.343891	0.346127	0.230297	0.243973	0.242188	0.427227	0.15736
0.380599	0.349001	0.237685	0.200051	0.249426	0.478114	0.405358
0.369929	0.358344	0.3097	0.261515	0.398534	0.483147	0.297228
0.331699	0.430806	0.31957	0.274948	0.404766	0.522856	0.28262
0.356713	0.43069	0.357384	0.32322	0.387117	0.61963	0.473278
0.366255	0.375363	0.36951	0.337969	0.380313	0.447968	0.300135
0.184446	0.277487	0.310196	0.281905	0.422152	0.44127	0.215952
0.400443	0.40985	0.323121	0.316034	0.348395	0.529552	0.372203
0.295512	0.371302	0.378802	0.34921	0.370344	0.473452	0.210961
0.427354	0.393664	0.338199	0.300879	0.408551	0.591319	0.481509
0.387444	0.391052	0.294057	0.30233	0.290574	0.404783	0.0643431
0.272711	0.420257	0.347527	0.317333	0.42262	0.5	0.289076
0.443072	0.368138	0.306547	0.268079	0.393202	0.506688	0.327149
0.312623	0.319765	0.354463	0.279703	0.435831	0.446447	0.294563
0.284791	0.214778	0.213918	0.268938	0.215017	0.39793	0.179948
0.374062	0.349328	0.315392	0.285575	0.375318	0.562051	0.3759
0.399524	0.441063	0.413096	0.34901	0.392617	0.513888	0.312421
0.485531	0.496111	0.438806	0.345876	0.433118	0.5285	0.325485
0.250224	0.324949	0.286969	0.27406	0.217484	0.323963	0.0284854
0.283133	0.351285	0.320001	0.272108	0.341792	0.495745	0.315722
0.352134	0.387306	0.316735	0.289818	0.353682	0.558432	0.317309
0.189467	0.263062	0.294542	0.310706	0.376623	0.518576	0.262595
0.476057	0.415695	0.387686	0.332231	0.40361	0.522085	0.388416
0.394782	0.345073	0.327962	0.295514	0.4094	0.511807	0.244238
0.321469	0.342325	0.316081	0.32017	0.362962	0.515766	0.283984
0.453265	0.430712	0.324045	0.31536	0.359529	0.554998	0.225295
0.12804	0.200948	0.18307	0.196739	0.358261	0.398155	0.299315
0.246164	0.355844	0.356963	0.348003	0.428906	0.629712	0.566835
0.189614	0.193204	0.283738	0.285697	0.440036	0.529374	0.562813
0.454614	0.421407	0.362888	0.373811	0.416002	0.44323	0.419108
0.309305	0.378973	0.312987	0.312258	0.396795	0.57763	0.50111
0.429975	0.400453	0.408329	0.416356	0.498224	0.666896	0.610093
1	1	1	1	1	1	1
0.210132	0.22738	0.243688	0.24696	0.306927	0.58183	0.578074
0.16337	0.314588	0.411193	0.345666	0.45612	0.672046	0.650141
0.34212	0.275317	0.29968	0.250751	0.30839	0.390873	0.421262
0.247256	0.454361	0.516985	0.464657	0.512889	0.692952	0.669622
0.322783	0.418532	0.404316	0.370525	0.456018	0.5969	0.609886
0.196667	0.352268	0.460247	0.399482	0.490326	0.570814	0.447525
0.366207	0.330753	0.306667	0.363109	0.446863	0.493906	0.451902
0.472156	0.561531	0.433562	0.375431	0.485349	0.653052	0.519981
0.397126	0.460674	0.342847	0.252037	0.253689	0.291688	0.301669
0.375642	0.472217	0.500348	0.509793	0.596933	0.661033	0.61172
0.243496	0.33694	0.34121	0.306263	0.334819	0.477266	0.4445
0.453063	0.443534	0.514917	0.517058	0.568539	0.643955	0.591371
0.370062	0.460343	0.408405	0.378862	0.465362	0.544092	0.451721
0.200238	0.297718	0.346212	0.329957	0.427914	0.601566	0.596446
0.365324	0.333586	0.349305	0.29762	0.306178	0.470927	0.449431
0.229074	0.293035	0.334977	0.290471	0.344109	0.439529	0.335769
0.171576	0.173203	0.144352	0.158976	0.2076	0.301949	0.274491
0.184639	0.280476	0.279486	0.26584	0.408099	0.508456	0.383035
0.146151	0.196002	0.227545	0.212023	0.214484	0.234532	0.244132
0.306291	0.314756	0.262777	0.249829	0.257637	0.412267	0.344361
0.272371	0.285285	0.235347	0.262686	0.319732	0.38375	0.408411
0.480707	0.477494	0.262804	0.21563	0.187522	0.322154	0.240207
0.352251	0.403904	0.374889	0.374598	0.309646	0.479751	0.379405
0.392031	0.471404	0.361425	0.279212	0.231946	0.273408	0.165965
0.339756	0.465682	0.401009	0.371122	0.422637	0.566819	0.365835
0.301744	0.400127	0.287624	0.273156	0.270274	0.47103	0.420996
0.113553	0.159715	0.189784	0.166089	0.187372	0.334971	0.32484
0.350872	0.267147	0.200371	0.290262	0.277268	0.200182	0.15225
0.491989	0.616119	0.43122	0.407105	0.411105	0.433516	0.383238
0.297105	0.453749	0.333482	0.353112	0.413832	0.533408	0.486508
0.370944	0.396782	0.330696	0.251341	0.2222	0.285672	0.198197
0.294995	0.309627	0.313797	0.272319	0.25952	0.339766	0.226038
0.471922	0.48636	0.338196	0.28222	0.277165	0.439853	0.450993
0.305047	0.326833	0.406235	0.342668	0.469492	0.594314	0.510721
0.408409	0.439207	0.345368	0.265478	0.244895	0.30564	0.183168
0.229368	0.312384	0.313265	0.294348	0.347383	0.347396	0.107813
0.248527	0.332329	0.252962	0.199805	0.167292	0.285799	0.223451
0.319897	0.416127	0.272781	0.191305	0.188248	0.166577	0.125079
0.183568	0.265327	0.294983	0.283232	0.31349	0.338434	0.209655
0.356769	0.320133	0.269774	0.21153	0.223726	0.248758	0.126485
0.244543	0.352833	0.234437	0.217423	0.211917	0.172014	0.0212549
0.13799	0.215506	0.119342	0.179126	0.19413	0.134858	0.0694043
0.442298	0.433531	0.302666	0.239845	0.213963	0.125378	0.0355177
0.251585	0.208645	0.162038	0.1303	0.136748	0.254449	0.159761
0.272168	0.208757	0.148101	0.149331	0.149335	0.41571	0.317497
0.310663	0.223504	0.138544	0.150396	0.138541	0.378502	0.341372
0.300267	0.297765	0.144292	0.139425	0.111937	0.206447	0.142518
0.311807	0.311201	0.207963	0.190274	0.156572	0.428623	0.264528
0.465964	0.463992	0.19317	0.126846	0.078511	0.122893	0.0670845
0.331236	0.280681	0.235058	0.21403	0.221383	0.373091	0.278834
0.246313	0.206874	0.210775	0.194298	0.176055	0.365961	0.23894
0.199531	0.249739	0.210007	0.175795	0.170755	0.296528	0.222733
0.299023	0.217625	0.177937	0.169485	0.129834	0.163221	0.0271584
0.348419	0.281755	0.193584	0.161052	0.13156	0.27034	0.244837
0.27518	0.347982	0.183854	0.163363	0.145458	0.291146	0.161683
0.254081	0.268916	0.201876	0.143936	0.146888	0.215857	0.229897
0.130452	0.160522	0.0961104	0.114624	0.123064	0.251322	0.176411
0.428346	0.334941	0.246152	0.200645	0.160497	0.272339	0.238707
0.386168	0.404049	0.172796	0.108036	0.0470924	0.0843943	0.0508274
0.300293	0.309235	0.217482	0.158844	0.13553	0.261315	0.126451
0.31435	0.292985	0.176534	0.14025	0.119513	0.175455	0.0633241
0.38183	0.338095	0.186337	0.151944	0.112435	0.25727	0.195561
0.412525	0.396609	0.168	0.114759	0.112149	0.143885	0.0661307
0.227598	0.21874	0.173987	0.145291	0.180155	0.345555	0.243961
0.4202	0.296572	0.195636	0.148955	0.134673	0.252231	0.155667
0.301368	0.206117	0.109634	0.0753357	0.0501139	0.147752	0.0100157
0.192707	0.169248	0.0849898	0.101512	0.104589	0.122339	0.00479336
0.25433	0.237674	0.165737	0.108981	0.0931699	0.103583	0.012865
0.309238	0.222125	0.219252	0.216678	0.184939	0.247831	0.34304
0.31979	0.335299	0.291137	0.272486	0.234613	0.503928	0.433525
0.212824	0.284565	0.210803	0.203383	0.173732	0.374867	0.333997
0.360868	0.317737	0.23188	0.205838	0.160628	0.206836	0.149547
0.368567	0.382992	0.354045	0.365	0.315915	0.520591	0.40472
0.31771	0.347392	0.307559	0.271028	0.219851	0.376991	0.360521
0.211216	0.324559	0.265299	0.242652	0.28176	0.617858	0.570589
0.274426	0.267152	0.26407	0.289288	0.310238	0.523362	0.458709
0.195961	0.313056	0.308464	0.255145	0.226382	0.397308	0.349425
0.298603	0.251079	0.189407	0.204603	0.148725	0.164798	0.053335
0.184055	0.306322	0.224673	0.184322	0.149797	0.281207	0.25587
0.229757	0.404643	0.329088	0.26519	0.230297	0.422855	0.294786
0.222608	0.388799	0.372072	0.291281	0.294493	0.346978	0.255986
0.163568	0.217515	0.263246	0.212119	0.203434	0.248403	0.130417
0.202694	0.274499	0.318373	0.293977	0.332368	0.578664	0.608086
0.391564	0.391865	0.316942	0.254357	0.19779	0.34856	0.227297
0.219946	0.364389	0.29654	0.268379	0.223666	0.365751	0.22522
0.361198	0.471631	0.293126	0.241405	0.20272	0.240178	0.058842
0.368623	0.354198	0.276943	0.24168	0.219705	0.427571	0.302496
0.282568	0.30413	0.273401	0.256752	0.175312	0.228389	0.191078
0.323154	0.362382	0.292493	0.314218	0.326015	0.51127	0.348028
0.393948	0.404134	0.250436	0.198686	0.130926	0.236699	0.107785
0.271236	0.309171	0.253857	0.196069	0.190357	0.29451	0.131352
0.311765	0.300198	0.150091	0.184615	0.156843	0.170268	0.112924
0.216082	0.239321	0.240001	0.225175	0.114719	0.229486	0.107876
0.37086	0.327057	0.244576	0.271335	0.330343	0.454218	0.317028
0.29958	0.298606	0.267852	0.310307	0.274413	0.47025	0.411126
0.175819	0.229231	0.23358	0.324726	0.301591	0.446891	0.413554
0.331811	0.344828	0.315643	0.334844	0.324738	0.531722	0.486642
0.353883	0.355979	0.296324	0.347503	0.407645	0.619918	0.534621
0.330428	0.351483	0.321103	0.323277	0.348982	0.39702	0.406322
0.127918	0.284752	0.272987	0.309883	0.434437	0.713146	0.743301
0.211247	0.241116	0.298387	0.332746	0.378737	0.540379	0.449853
0.285501	0.313628	0.29056	0.364946	0.411548	0.618155	0.55587
0.305304	0.282967	0.259201	0.2721	0.228452	0.287172	0.30774
0.252555	0.312459	0.344732	0.36736	0.387705	0.563591	0.524581
0.192576	0.351093	0.26945	0.347913	0.291904	0.592486	0.525367
0.249573	0.44533	0.367165	0.321311	0.37763	0.463984	0.425492
0.156088	0.31282	0.264029	0.267167	0.226961	0.365608	0.256546
0.209584	0.26967	0.298628	0.340007	0.362296	0.495785	0.405677
0.184801	0.260368	0.146047	0.196253	0.367808	0.543278	0.372049
0.242279	0.321124	0.242254	0.349029	0.434584	0.560416	0.47041
0.129037	0.29773	0.28207	0.256657	0.25379	0.348999	0.220036
0.330527	0.382589	0.246952	0.301212	0.364895	0.545329	0.397526
0.139476	0.197622	0.257672	0.272417	0.366733	0.507203	0.387204
0.148962	0.286647	0.249504	0.340105	0.373666	0.534416	0.396866
0.272347	0.387555	0.272612	0.235963	0.201524	0.366895	0.336869
0.163382	0.205108	0.170442	0.219866	0.318319	0.384199	0.269993
0.205552	0.198226	0.141216	0.163224	0.129951	0.129438	0.0506408
0.140313	0.231939	0.217187	0.279974	0.356043	0.393947	0.349177
0.216588	0.164765	0.143578	0.107214	0.142823	0.24142	0.171135
0.234989	0.224623	0.172806	0.133584	0.0995546	0.297277	0.222212
0.227765	0.173232	0.11815	0.102591	0.0521372	0.308507	0.221028
0.315044	0.251065	0.151412	0.124727	0.0939511	0.190958	0.178539
0.317829	0.241668	0.185796	0.176307	0.151812	0.363084	0.199977
0.23457	0.244021	0.175467	0.15014	0.141562	0.1724	0.134249
0.294462	0.262692	0.182009	0.147215	0.161982	0.174456	0.111584
0.225476	0.167378	0.120347	0.126438	0.142654	0.290794	0.229864
0.282351	0.261268	0.220457	0.217078	0.222214	0.382361	0.369125
0.212218	0.200929	0.10833	0.105037	0.0687087	0.139418	0.096762
0.367913	0.249365	0.13468	0.11498	0.0633392	0.232107	0.205952
0.24443	0.183711	0.132005	0.148178	0.137043	0.314118	0.217838
0.300266	0.391486	0.260279	0.204314	0.170739	0.308074	0.252115
0.429369	0.445184	0.225991	0.186159	0.164932	0.217253	0.209889
0.25316	0.22934	0.221709	0.217047	0.171862	0.325637	0.255728
0.271756	0.313197	0.193876	0.145053	0.130055	0.17818	0.156911
0.29493	0.227085	0.140059	0.132967	0.145074	0.306423	0.200826
0.326923	0.219278	0.116549	0.109884	0.0445858	0.0573107	-0.0156392
0.336135	0.25245	0.176958	0.143623	0.15352	0.325164	0.265512
0.308892	0.263929	0.142285	0.116944	0.101646	0.0674172	0.0571927
0.34869	0.273776	0.191194	0.14397	0.112574	0.157006	0.138481
0.174508	0.222394	0.196205	0.168305	0.134089	0.245344	0.146644
0.339106	0.331697	0.212079	0.152484	0.150948	0.260416	0.127021
0.327383	0.184541	0.0926543	0.0941925	0.0615119	0.14785	0.0435286
0.265778	0.261221	0.20313	0.162767	0.0743613	0.0920256	0.0218805
0.149208	0.261807	0.24783	0.205925	0.104013	0.42378	0.354692
0.302629	0.305827	0.20931	0.207895	0.180259	0.485579	0.382593
0.180987	0.305217	0.266922	0.236522	0.253272	0.548497	0.405209
0.33951	0.349451	0.203927	0.176012	0.167334	0.33162	0.224846
0.291935	0.293966	0.203339	0.211717	0.156609	0.427472	0.347037
0.305948	0.334339	0.265403	0.231893	0.239853	0.507229	0.374255
0.30832	0.333345	0.226871	0.199772	0.181719	0.488685	0.414346
0.210305	0.34542	0.228408	0.208127	0.201962	0.445241	0.428798
0.307581	0.38258	0.313417	0.246515	0.271766	0.559641	0.496834
0.323776	0.323615	0.213522	0.183564	0.148206	0.191027	0.0369592
0.274608	0.390312	0.33039	0.264269	0.223449	0.430044	0.338141
0.25929	0.309163	0.186277	0.172797	0.142602	0.364772	0.259973
0.15777	0.23268	0.281208	0.21881	0.300556	0.473748	0.312885
0.212072	0.177352	0.119389	0.139389	0.112509	0.234696	0.14888
0.317496	0.335981	0.253095	0.192646	0.215878	0.502363	0.375171
0.355684	0.378171	0.311089	0.232868	0.252933	0.443955	0.206302
0.292381	0.325556	0.273558	0.224363	0.197593	0.509525	0.321169
0.28438	0.326512	0.258006	0.251196	0.229952	0.295578	0.0798438
0.307774	0.293782	0.268084	0.207372	0.185406	0.515932	0.432989
0.342335	0.312511	0.21089	0.143733	0.178388	0.282609	0.138431
0.203588	0.273114	0.21185	0.198435	0.256982	0.513842	0.40215
0.391872	0.409947	0.23749	0.155497	0.116844	0.289923	0.20672
0.2252	0.257324	0.249779	0.192838	0.208977	0.410519	0.229238
0.328789	0.307183	0.152897	0.171493	0.218456	0.266719	0.146988
0.281176	0.280357	0.226014	0.215819	0.236739	0.426051	0.170784
0.297194	0.278103	0.286984	0.200481	0.246536	0.413126	0.293634
0.29215	0.303314	0.321747	0.243221	0.335618	0.473484	0.359856
0.303894	0.344424	0.357629	0.283265	0.353411	0.490243	0.323577
0.290829	0.354274	0.39794	0.321399	0.388314	0.513908	0.364778
0.299346	0.344925	0.373461	0.288546	0.299652	0.433151	0.35779
0.184506	0.290479	0.355704	0.265738	0.36076	0.442841	0.277017
0.238924	0.279394	0.295344	0.269122	0.328557	0.45418	0.330154
0.280415	0.381552	0.393909	0.312703	0.313806	0.401167	0.205719
0.358	0.356618	0.416555	0.31366	0.367843	0.544927	0.466852
0.316539	0.385277	0.326903	0.292465	0.249443	0.339493	0.0898321
0.195119	0.326914	0.394826	0.314557	0.363376	0.538169	0.386371
0.396532	0.327603	0.348826	0.2629	0.35476	0.47155	0.343118
0.253903	0.291023	0.370862	0.272076	0.355911	0.440383	0.321736
0.26846	0.33749	0.287911	0.24223	0.213111	0.337676	0.111608
0.343578	0.343235	0.415724	0.324055	0.374025	0.513427	0.323702
0.279956	0.377443	0.43347	0.318752	0.335375	0.453516	0.247514
0.332916	0.380709	0.456546	0.347887	0.3711	0.506055	0.382319
0.180408	0.264197	0.285151	0.251507	0.197355	0.213716	0.0360356
0.251254	0.392619	0.40792	0.291541	0.321851	0.474125	0.270111
0.265627	0.269148	0.318175	0.280445	0.32092	0.495529	0.254232
0.198476	0.274345	0.364824	0.278875	0.342197	0.475222	0.274164
0.413359	0.40417	0.443747	0.358274	0.3788	0.502074	0.34265
0.369398	0.284902	0.389154	0.27899	0.3488	0.412653	0.19343
0.239915	0.274737	0.300512	0.258628	0.28559	0.386705	0.239269
0.257953	0.345569	0.337706	0.284083	0.305913	0.427698	0.216333
0.339766	0.372514	0.359197	0.356786	0.429399	0.492689	0.351795
0.283292	0.365859	0.503659	0.506374	0.529232	0.717671	0.68127
0.267464	0.373429	0.398739	0.450701	0.566294	0.663776	0.669314
0.246689	0.285161	0.177809	0.210865	0.193248	0.418153	0.389823
0.304509	0.416479	0.568995	0.60267	0.673505	0.75651	0.709492
0.333267	0.373024	0.321976	0.303547	0.334697	0.548717	0.613706
0.210132	0.22738	0.243688	0.24696	0.306927	0.58183	0.578074
1	1	1	1	1	1	1
0.277717	0.317969	0.412013	0.441248	0.505274	0.647192	0.56624
0.438847	0.42966	0.412516	0.436017	0.490808	0.510112	0.478923
0.299453	0.277774	0.27948	0.34431	0.37482	0.574302	0.479678
0.297216	0.360339	0.323265	0.379477	0.499451	0.733203	0.710785
0.2674	0.2928	0.297681	0.299939	0.403003	0.589524	0.522845
0.222344	0.21741	0.180008	0.217336	0.251675	0.437612	0.446594
0.320593	0.391213	0.475618	0.499066	0.569835	0.731351	0.736661
0.344159	0.243963	0.193475	0.184533	0.124548	0.311879	0.331307
0.372791	0.366283	0.282148	0.306237	0.36719	0.626186	0.597921
0.284038	0.349506	0.38051	0.364082	0.428852	0.599341	0.582218
0.278117	0.254008	0.195941	0.242028	0.257888	0.623497	0.594476
0.462551	0.384611	0.294964	0.324933	0.340631	0.552845	0.514582
0.333021	0.32233	0.364057	0.379464	0.438772	0.62588	0.601438
0.264348	0.230107	0.16205	0.204055	0.203034	0.404565	0.452468
0.165865	0.205235	0.241226	0.316891	0.374164	0.414493	0.373483
0.323539	0.362896	0.424937	0.379178	0.378879	0.424153	0.325509
0.309987	0.488079	0.471754	0.419059	0.523882	0.523819	0.47386
0.127146	0.159827	0.181451	0.140748	0.102279	0.211699	0.225334
0.198258	0.203818	0.172775	0.138693	0.0756518	0.279041	0.219064
0.213881	0.172971	0.130637	0.126424	0.0966384	0.310949	0.326436
0.196352	0.231057	0.136374	0.107148	0.061733	0.153758	0.19716
0.343088	0.28486	0.279284	0.25507	0.165256	0.533138	0.460783
0.325799	0.272583	0.186854	0.140562	0.105702	0.223077	0.161996
0.293394	0.246745	0.205586	0.164375	0.125618	0.33935	0.271803
0.290861	0.285559	0.204131	0.191974	0.121359	0.548349	0.470813
0.1589	0.117622	0.119122	0.0962304	0.0928112	0.29752	0.248477
0.368582	0.285075	0.132595	0.167777	0.120535	0.195423	0.168712
0.260767	0.227402	0.172803	0.181964	0.167098	0.33828	0.253597
0.351125	0.300908	0.163227	0.163618	0.128944	0.448556	0.48727
0.309732	0.263469	0.212199	0.164001	0.148075	0.175987	0.144882
0.300693	0.221119	0.200447	0.155776	0.0840092	0.214382	0.16272
0.183126	0.195692	0.160591	0.116616	0.0823022	0.389275	0.416556
0.307642	0.322761	0.335797	0.369859	0.446873	0.565042	0.529559
0.23603	0.236321	0.162655	0.137512	0.108536	0.330955	0.236872
0.332165	0.33849	0.21162	0.230059	0.231448	0.331118	0.175938
0.261595	0.222595	0.176626	0.1211	0.0656557	0.161565	0.174816
0.302981	0.237496	0.14843	0.108037	0.0893894	0.0890531	0.116811
0.31947	0.230494	0.169793	0.161798	0.108984	0.18553	0.127697
0.321409	0.205294	0.16934	0.127084	0.0658647	0.0973744	0.0605434
0.241702	0.220182	0.135745	0.145246	0.105323	0.0824323	-0.00450079
0.285583	0.281544	0.164884	0.172372	0.118884	0.0727427	0.0992057
0.316803	0.352189	0.184486	0.186853	0.11937	0.127353	0.06607
0.203047	0.11041	0.0640187	0.0583917	0.0804975	0.183403	0.15507
0.238664	0.155461	0.106962	0.111695	0.10941	0.250673	0.160132
0.176491	0.147348	0.0668398	0.0674036	0.112687	0.26579	0.223588
0.199198	0.16702	0.0837622	0.0901105	0.0812927	0.0975894	0.102557
0.274459	0.257671	0.162232	0.147301	0.1277	0.358095	0.262724
0.194127	0.204851	0.100602	0.0752872	0.0601562	0.0901002	0.065783
0.245088	0.207593	0.135342	0.13585	0.120893	0.250301	0.225238
0.231326	0.196531	0.128129	0.151257	0.154554	0.411513	0.291582
0.206102	0.14509	0.10254	0.132345	0.140116	0.240196	0.194924
0.341857	0.196483	0.116011	0.157774	0.104915	0.122877	0.019362
0.234496	0.182085	0.111089	0.0992191	0.0787387	0.219728	0.189553
0.26912	0.220331	0.124031	0.129276	0.167015	0.307369	0.227115
0.231738	0.190375	0.144343	0.127914	0.115918	0.226557	0.265189
0.188538	0.148515	0.0602908	0.0658611	0.0317488	0.0842894	0.0597243
0.2742	0.189663	0.128809	0.115793	0.0939936	0.294606	0.274152
0.174553	0.170001	0.0792282	0.0503652	0.019844	0.0743472	0.0508458
0.282159	0.219256	0.110694	0.11295	0.127263	0.259787	0.151007
0.318011	0.240158	0.113033	0.137288	0.157422	0.265614	0.128579
0.301036	0.203852	0.122433	0.102647	0.0855014	0.150019	0.145276
0.330325	0.202421	0.10032	0.0832482	0.0553381	0.109712	0.0832039
0.239379	0.161464	0.118456	0.10799	0.07292	0.153228	0.137515
0.301147	0.191488	0.116612	0.0888897	0.0733491	0.0792631	0.0718179
0.196371	0.148335	0.063222	0.0516703	0.0193735	0.0210799	-0.0078808
0.337169	0.269578	0.138535	0.15733	0.102212	0.109468	0.038287
0.30794	0.197944	0.102589	0.106947	0.056269	0.0720553	0.0185234
0.121571	0.205557	0.175613	0.206175	0.145128	0.254878	0.33545
0.233412	0.214483	0.174914	0.1959	0.192726	0.444798	0.382679
0.164493	0.210124	0.12313	0.174411	0.165898	0.312948	0.240913
0.233404	0.218231	0.168869	0.199163	0.140581	0.169509	0.121789
0.260902	0.25901	0.284548	0.304239	0.269269	0.6403	0.582324
0.241954	0.298311	0.195501	0.206824	0.146683	0.38481	0.393349
0.222047	0.202076	0.178358	0.226838	0.259834	0.427308	0.356153
0.244426	0.251076	0.246233	0.315851	0.29783	0.617622	0.546295
0.316265	0.219813	0.211853	0.272907	0.234202	0.394907	0.316538
0.231049	0.204584	0.122036	0.166349	0.116314	0.165068	0.0652549
0.191045	0.241491	0.170415	0.187206	0.1289	0.221294	0.192455
0.269973	0.259988	0.197872	0.225609	0.203455	0.427124	0.372725
0.341655	0.286836	0.224499	0.258328	0.205107	0.353651	0.250444
0.187214	0.194908	0.178256	0.188286	0.154001	0.185448	0.153277
0.195174	0.255901	0.252902	0.271863	0.258549	0.57763	0.615378
0.158616	0.224161	0.196208	0.189362	0.144835	0.283184	0.232299
0.304838	0.312311	0.22541	0.265534	0.256777	0.436803	0.286909
0.364725	0.314323	0.232239	0.241112	0.232657	0.329642	0.160971
0.275029	0.228026	0.199552	0.232138	0.244129	0.273848	0.161133
0.18226	0.250402	0.163259	0.165376	0.130051	0.232707	0.200609
0.309079	0.231364	0.187868	0.214069	0.196634	0.361816	0.28698
0.204702	0.177089	0.116872	0.13575	0.0584286	0.0838244	0.070382
0.16031	0.22597	0.195322	0.191372	0.126401	0.18406	0.105325
0.146719	0.195338	0.134086	0.161719	0.0759129	0.196291	0.177977
0.151124	0.305128	0.215375	0.276004	0.133364	0.263771	0.128731
0.261872	0.33633	0.25967	0.266312	0.294771	0.495306	0.460856
0.212576	0.322605	0.30302	0.264363	0.251328	0.619313	0.586981
0.197205	0.304955	0.275225	0.233403	0.190519	0.48318	0.475231
0.299994	0.303475	0.229938	0.246826	0.168789	0.506667	0.5024
0.307507	0.26789	0.314296	0.32282	0.374579	0.668886	0.636997
0.34435	0.354086	0.292171	0.288805	0.296706	0.440722	0.507454
0.144192	0.201598	0.229329	0.307561	0.281326	0.559357	0.559551
0.296851	0.365633	0.367632	0.324708	0.324258	0.687649	0.678762
0.277438	0.394791	0.293232	0.308688	0.342686	0.675851	0.71136
0.341284	0.289745	0.207509	0.223991	0.136732	0.28499	0.310007
0.249989	0.303838	0.296877	0.271111	0.262608	0.60943	0.610373
0.250247	0.314598	0.272506	0.243236	0.179867	0.577547	0.565342
0.363669	0.329747	0.300157	0.293958	0.29989	0.514719	0.540591
0.164284	0.187289	0.173607	0.174711	0.137034	0.359829	0.327256
0.287708	0.357887	0.262516	0.288042	0.317086	0.686887	0.677859
0.147503	0.190471	0.236163	0.232587	0.422305	0.56648	0.476471
0.35862	0.35014	0.277039	0.304878	0.359034	0.685704	0.62745
0.194975	0.321121	0.328227	0.281658	0.334822	0.432696	0.328175
0.329689	0.28904	0.245879	0.299648	0.300175	0.592957	0.481591
0.200083	0.305765	0.260269	0.224723	0.327841	0.491489	0.528733
0.239282	0.260012	0.241869	0.307986	0.304924	0.536075	0.498601
0.16098	0.228133	0.170295	0.166561	0.129059	0.280837	0.313919
0.161103	0.221025	0.245669	0.229371	0.324901	0.435259	0.340255
0.116273	0.158577	0.153427	0.114523	0.0871244	0.200191	0.0918753
0.276655	0.302531	0.201596	0.203874	0.19843	0.42907	0.424111
0.24019	0.135617	0.0952183	0.092725	0.120149	0.210823	0.205202
0.323111	0.30741	0.156204	0.190789	0.160832	0.36362	0.382356
0.142403	0.127292	0.0444789	0.063951	0.041217	0.25982	0.207094
0.231221	0.146402	0.0766572	0.0811553	0.0644996	0.158677	0.158448
0.301947	0.263386	0.186235	0.193026	0.193084	0.472188	0.391249
0.342988	0.2076	0.133931	0.151755	0.145827	0.327559	0.235735
0.34529	0.171726	0.119462	0.120224	0.100308	0.114491	0.110347
0.31449	0.284439	0.176888	0.165904	0.186676	0.470657	0.401816
0.342111	0.262104	0.218925	0.234139	0.252601	0.478513	0.519983
0.343278	0.225685	0.0867592	0.115763	0.083186	0.175014	0.165217
0.256812	0.170985	0.0719519	0.0690232	0.0352819	0.232942	0.178385
0.202966	0.126212	0.118418	0.148196	0.208993	0.379224	0.313641
0.299716	0.256631	0.188747	0.202878	0.199372	0.418909	0.367883
0.225613	0.204762	0.145262	0.141102	0.163643	0.25297	0.236232
0.254696	0.283009	0.184893	0.205693	0.196785	0.513082	0.477099
0.196728	0.250097	0.183236	0.139913	0.116425	0.22288	0.199248
0.371834	0.223066	0.136347	0.137529	0.19497	0.433704	0.278135
0.340167	0.250199	0.0932523	0.112637	0.049103	0.194009	0.0871207
0.303155	0.250322	0.170203	0.148923	0.158178	0.394109	0.339525
0.284148	0.198754	0.127538	0.11414	0.095196	0.0709042	0.0762067
0.292684	0.169745	0.117847	0.13096	0.0982429	0.140567	0.107133
0.282694	0.1732	0.125129	0.144754	0.132594	0.203412	0.132656
0.207499	0.210735	0.118924	0.104187	0.123019	0.218415	0.157701
0.232606	0.209246	0.0929667	0.113233	0.0662272	0.17978	0.143071
0.346491	0.245299	0.171293	0.167458	0.101472	0.134429	0.0819662
0.219297	0.21057	0.184809	0.140209	0.100257	0.284286	0.265675
0.189627	0.238898	0.174376	0.158078	0.104036	0.324829	0.245621
0.187712	0.275058	0.20881	0.208211	0.162929	0.439284	0.298723
0.311278	0.283962	0.149585	0.15533	0.0897817	0.170806	0.133128
0.277312	0.291905	0.237007	0.205957	0.142628	0.381162	0.303348
0.181756	0.247888	0.217562	0.180485	0.186731	0.300834	0.230432
0.228531	0.197772	0.134085	0.159169	0.120298	0.33223	0.254706
0.272596	0.250469	0.201225	0.186605	0.132984	0.413848	0.332305
0.261775	0.25961	0.219813	0.170001	0.160294	0.418096	0.416731
0.41146	0.242092	0.107815	0.14022	0.0870115	0.112296	-0.000488319
0.336905	0.256128	0.220073	0.16418	0.123939	0.339708	0.213779
0.301721	0.207532	0.128948	0.148712	0.159498	0.333112	0.264658
0.204932	0.18575	0.232427	0.211028	0.248845	0.353537	0.208482
0.303828	0.19802	0.107023	0.12477	0.0409921	0.100957	0.0625278
0.215336	0.226401	0.210696	0.174349	0.198136	0.448239	0.407671
0.329801	0.260944	0.186286	0.187793	0.209406	0.300514	0.158809
0.280559	0.271177	0.189944	0.193744	0.155264	0.338356	0.178175
0.237689	0.300036	0.198953	0.208306	0.241294	0.245446	0.110247
0.257529	0.242858	0.189847	0.184861	0.123284	0.334777	0.266819
0.192846	0.200057	0.136507	0.131317	0.0785893	0.101886	0.0842776
0.195111	0.14809	0.152579	0.155142	0.134814	0.347164	0.266496
0.223113	0.199047	0.139394	0.0863118	0.0371819	0.12661	0.0649866
0.288528	0.221007	0.187384	0.178002	0.16456	0.304238	0.233223
0.198239	0.243416	0.195694	0.204288	0.192173	0.247489	0.1654
0.286484	0.225879	0.156972	0.176294	0.171806	0.326972	0.178502
0.243831	0.242184	0.235409	0.209632	0.275563	0.457378	0.37406
0.310763	0.299102	0.285022	0.249965	0.354773	0.54828	0.348909
0.242731	0.321352	0.282732	0.280921	0.3312	0.531004	0.319341
0.250833	0.291903	0.270128	0.289241	0.371735	0.524875	0.473669
0.295652	0.290497	0.30935	0.326003	0.377786	0.544481	0.334984
0.263401	0.289525	0.314515	0.31428	0.388068	0.488135	0.218486
0.252463	0.25999	0.287914	0.271251	0.32505	0.495841	0.37784
0.444252	0.404215	0.396014	0.383929	0.404416	0.536091	0.237044
0.315474	0.311139	0.31027	0.28502	0.352104	0.573815	0.470788
0.401832	0.321566	0.266764	0.269952	0.213981	0.335792	0.0820667
0.223649	0.32675	0.298522	0.274057	0.347365	0.509792	0.332708
0.279634	0.270744	0.274118	0.259381	0.342662	0.547909	0.395343
0.302797	0.274192	0.343176	0.313201	0.406241	0.45297	0.310431
0.168691	0.167803	0.177929	0.194277	0.187612	0.291979	0.167833
0.311455	0.2494	0.27721	0.277191	0.356351	0.599428	0.416787
0.405421	0.344978	0.336433	0.317861	0.327005	0.568388	0.337696
0.240046	0.327111	0.334092	0.320633	0.4173	0.554186	0.349503
0.291025	0.304144	0.281964	0.284563	0.237638	0.269656	0.0289038
0.205679	0.272707	0.268271	0.269032	0.30877	0.534325	0.420606
0.225239	0.298949	0.255601	0.283765	0.337823	0.501659	0.352695
0.272865	0.190438	0.207868	0.250138	0.312889	0.535324	0.357084
0.340543	0.2726	0.299837	0.252543	0.294889	0.558887	0.402486
0.310816	0.233535	0.243587	0.240299	0.352009	0.465311	0.172613
0.385175	0.313327	0.298512	0.308695	0.381086	0.493751	0.308217
0.598878	0.467448	0.340175	0.311501	0.374726	0.516779	0.304943
0.416508	0.324047	0.339783	0.337222	0.473865	0.527976	0.445243
0.211514	0.371795	0.497888	0.53462	0.55149	0.642943	0.549349
0.484529	0.498572	0.61304	0.628144	0.683694	0.692957	0.618149
0.116668	0.221297	0.287827	0.295705	0.3185	0.540824	0.476041
0.108971	0.290175	0.472923	0.480161	0.510479	0.603881	0.478283
0.128217	0.329562	0.466311	0.441648	0.481944	0.683688	0.648817
0.16337	0.314588	0.411193	0.345666	0.45612	0.672046	0.650141
0.277717	0.317969	0.412013	0.441248	0.505274	0.647192	0.56624
1	1	1	1	1	1	1
0.150774	0.366961	0.402475	0.397803	0.419263	0.514246	0.475183
0.279894	0.398267	0.508159	0.51766	0.589217	0.791469	0.786461
0.219414	0.38943	0.486373	0.50101	0.527902	0.645721	0.541005
0.148169	0.316434	0.436365	0.401876	0.450713	0.665672	0.595893
0.11898	0.279508	0.233301	0.283162	0.316157	0.527961	0.457521
0.236498	0.368298	0.587952	0.580127	0.652067	0.744548	0.636611
0.13072	0.218976	0.29007	0.230429	0.185414	0.329645	0.235842
0.175699	0.322637	0.433064	0.465713	0.560969	0.636088	0.514396
0.194488	0.297693	0.41437	0.368153	0.382539	0.561043	0.445958
0.186395	0.262563	0.35053	0.343171	0.425336	0.600469	0.546698
0.243932	0.373385	0.471283	0.409756	0.466086	0.65374	0.599632
0.487761	0.614986	0.666519	0.601082	0.696655	0.756783	0.784824
0.0892116	0.187008	0.281897	0.263347	0.297277	0.529909	0.531165
0.198165	0.382037	0.394668	0.407476	0.456779	0.566988	0.449825
0.297497	0.360069	0.258808	0.283334	0.317925	0.438114	0.337635
0.0949846	0.28536	0.363667	0.370173	0.451223	0.541188	0.36716
0.206282	0.213796	0.221693	0.182966	0.182846	0.298751	0.307915
0.143354	0.21687	0.214993	0.174555	0.14709	0.286959	0.196726
0.143064	0.171861	0.173918	0.172627	0.159781	0.360723	0.333527
0.152067	0.242016	0.213762	0.142852	0.111717	0.341301	0.305413
0.220309	0.349425	0.319564	0.266379	0.195261	0.462358	0.328662
0.197423	0.266648	0.306426	0.205254	0.153705	0.316794	0.223291
0.137676	0.243611	0.257748	0.208268	0.19518	0.392591	0.227887
0.289489	0.313361	0.260086	0.217617	0.149278	0.418029	0.305802
0.459865	0.310706	0.193024	0.159334	0.17321	0.448679	0.411542
0.156142	0.236194	0.168458	0.199575	0.1684	0.278445	0.176281
0.180928	0.35126	0.270078	0.257863	0.287631	0.566829	0.522702
0.244041	0.267173	0.235318	0.205746	0.225277	0.5143	0.486361
0.16556	0.284567	0.294753	0.207018	0.18285	0.350843	0.238703
0.189798	0.248498	0.256223	0.184593	0.162704	0.291423	0.208645
0.107791	0.267599	0.25317	0.197776	0.174365	0.419317	0.401415
0.138241	0.337628	0.534767	0.467286	0.594084	0.65477	0.60362
0.163614	0.298849	0.275384	0.201471	0.166499	0.364898	0.232317
0.148986	0.363599	0.329774	0.283108	0.275745	0.278656	0.0844081
0.206477	0.21834	0.215705	0.133358	0.125954	0.252884	0.200663
0.15059	0.225021	0.246418	0.148029	0.151498	0.145522	0.137984
0.266768	0.277768	0.227934	0.207889	0.190673	0.312094	0.169195
0.244554	0.267314	0.250196	0.170425	0.126573	0.187927	0.1257
0.18004	0.290012	0.175384	0.178242	0.168757	0.17701	0.041324
0.19449	0.205213	0.155038	0.157671	0.132272	0.0459648	0.0540618
0.157443	0.311802	0.290603	0.216501	0.157328	0.110088	0.0266387
0.221864	0.181571	0.12436	0.119898	0.149273	0.298412	0.24002
0.233681	0.206086	0.120149	0.137562	0.146346	0.293432	0.189404
0.148182	0.160577	0.0882292	0.0987667	0.129121	0.33978	0.251016
0.171023	0.226597	0.13481	0.1318	0.150555	0.219375	0.164542
0.216145	0.250227	0.184048	0.182617	0.14457	0.317498	0.145507
0.117994	0.209339	0.151822	0.132663	0.0938222	0.193217	0.0817453
0.160439	0.183471	0.142568	0.146671	0.141211	0.258674	0.170586
0.397118	0.24339	0.166926	0.212975	0.122245	0.323585	0.160486
0.379305	0.302277	0.184969	0.180036	0.193989	0.3836	0.309268
0.180485	0.231107	0.160343	0.182464	0.11746	0.138685	0.0106374
0.224292	0.209296	0.139372	0.121022	0.102567	0.324203	0.2237
0.220727	0.216912	0.126279	0.149992	0.197846	0.409953	0.291665
0.158973	0.195012	0.167095	0.140879	0.159459	0.343727	0.254534
0.28064	0.169176	0.0811726	0.11426	0.084205	0.138024	0.0555089
0.149602	0.227202	0.150773	0.138167	0.150787	0.364124	0.352578
0.163029	0.281809	0.171307	0.139808	0.0905672	0.0816132	0.0137059
0.141031	0.251103	0.141292	0.128964	0.141026	0.297818	0.122069
0.128299	0.222199	0.179612	0.187658	0.151414	0.141889	0.0321854
0.207443	0.213652	0.154062	0.123455	0.119914	0.299314	0.209654
0.167469	0.241277	0.172453	0.126097	0.12411	0.145036	0.0676557
0.317739	0.258917	0.175229	0.134772	0.138432	0.278766	0.214332
0.203973	0.239737	0.163604	0.130998	0.127075	0.165317	0.116745
0.185263	0.179585	0.0967417	0.0943127	0.0713003	0.0986994	-0.0169566
0.134469	0.121552	0.0850916	0.133519	0.0774707	0.0670782	0.0139395
0.129417	0.243433	0.160112	0.137611	0.0879552	0.0653739	-0.00775611
0.12983	0.199697	0.148261	0.157227	0.140783	0.262568	0.408682
0.140878	0.26366	0.190574	0.20839	0.17261	0.374519	0.318262
0.141173	0.213142	0.176226	0.193088	0.195595	0.350033	0.267875
0.257536	0.284257	0.23906	0.219566	0.22961	0.292219	0.18796
0.173806	0.32314	0.325455	0.325742	0.274725	0.493702	0.318497
0.239431	0.30302	0.219132	0.203006	0.181842	0.461121	0.388649
0.158507	0.215403	0.240908	0.256162	0.323546	0.505859	0.348879
0.137918	0.252358	0.266854	0.313626	0.295635	0.473428	0.366121
0.263542	0.358451	0.336488	0.306968	0.336875	0.55579	0.523456
0.328624	0.249493	0.177557	0.206048	0.118567	0.169322	0.0403132
0.207955	0.285605	0.206856	0.199939	0.174814	0.347785	0.253912
0.176198	0.237323	0.229473	0.223131	0.249063	0.482128	0.374642
0.137834	0.247946	0.286514	0.277328	0.276636	0.439392	0.291177
0.0818849	0.165897	0.186847	0.206761	0.221211	0.226252	0.154764
0.180855	0.221139	0.266615	0.264936	0.307099	0.57519	0.53738
0.13425	0.280416	0.235876	0.190968	0.22224	0.371115	0.213104
0.153707	0.268942	0.236131	0.275338	0.249946	0.374306	0.216332
0.206269	0.335365	0.279449	0.28066	0.228211	0.252839	0.0618996
0.131568	0.210408	0.249306	0.237495	0.304243	0.418496	0.281268
0.115212	0.203361	0.198391	0.20116	0.139823	0.256016	0.182116
0.216666	0.306975	0.247506	0.231069	0.229507	0.490295	0.386479
0.0932172	0.221243	0.193971	0.196762	0.120702	0.182951	0.10642
0.159443	0.282652	0.212137	0.210381	0.220126	0.278249	0.106352
0.177886	0.221045	0.10462	0.124458	0.0906717	0.162928	0.117443
0.128091	0.235334	0.183023	0.17477	0.107024	0.28742	0.107169
0.14736	0.282054	0.297175	0.291214	0.348149	0.446296	0.381896
0.137775	0.190095	0.286742	0.258336	0.237904	0.459743	0.355935
0.141352	0.197747	0.252068	0.214204	0.208517	0.478442	0.467348
0.116106	0.26324	0.277176	0.284277	0.223422	0.595009	0.57385
0.180543	0.276622	0.314013	0.296219	0.344281	0.563955	0.427314
0.135068	0.278304	0.308836	0.313836	0.326059	0.490244	0.47946
0.151551	0.242152	0.274875	0.329371	0.373627	0.638097	0.613463
0.144866	0.202296	0.291352	0.302631	0.329032	0.619358	0.570195
0.115613	0.20106	0.298861	0.297504	0.309718	0.678247	0.69595
0.201406	0.254979	0.229478	0.224992	0.171412	0.373775	0.324926
0.138235	0.249133	0.329435	0.28398	0.290156	0.69798	0.732083
0.175802	0.187416	0.241606	0.245035	0.168781	0.560497	0.494558
0.218218	0.395374	0.394124	0.337941	0.329319	0.604617	0.544079
0.0760587	0.163948	0.180634	0.182445	0.192902	0.399596	0.319508
0.184358	0.200034	0.213956	0.237497	0.30189	0.580987	0.52166
0.129803	0.184474	0.21599	0.259629	0.414017	0.640956	0.603905
0.132354	0.233596	0.282432	0.303341	0.390461	0.630573	0.519437
0.156077	0.257023	0.327748	0.269624	0.344361	0.445598	0.241712
0.130043	0.270985	0.256234	0.295029	0.312702	0.494802	0.406719
0.144493	0.207962	0.246628	0.264087	0.325443	0.550201	0.513822
0.144564	0.298242	0.334854	0.337243	0.345742	0.641482	0.599521
0.0672446	0.192397	0.216024	0.189316	0.174616	0.454024	0.455026
0.11783	0.244202	0.214461	0.229189	0.339689	0.46922	0.384376
0.220358	0.21557	0.141986	0.128142	0.134928	0.195529	0.154858
0.107524	0.197232	0.192074	0.235817	0.23613	0.478715	0.386949
0.257297	0.213964	0.176398	0.140641	0.18549	0.331994	0.273731
0.259118	0.275833	0.198918	0.192577	0.140026	0.387742	0.279299
0.15261	0.169334	0.0930014	0.0950743	0.0764691	0.3022	0.233525
0.221706	0.244417	0.150245	0.137338	0.124254	0.24949	0.221397
0.310203	0.360426	0.261371	0.272596	0.225333	0.394496	0.169484
0.273923	0.324603	0.220476	0.214106	0.220922	0.365422	0.198416
0.221552	0.270636	0.163023	0.147138	0.170949	0.157504	0.0706476
0.224253	0.239299	0.162417	0.183175	0.170095	0.339372	0.199661
0.236567	0.327994	0.293037	0.276647	0.306492	0.559732	0.492014
0.403466	0.262613	0.132184	0.141463	0.118204	0.235309	0.111617
0.276629	0.236963	0.130936	0.125303	0.118949	0.366116	0.257603
0.192067	0.215065	0.16574	0.205646	0.213172	0.442976	0.33108
0.208556	0.357412	0.291316	0.251518	0.245698	0.532349	0.400599
0.155374	0.298737	0.211832	0.219875	0.229786	0.312994	0.266494
0.163265	0.288765	0.256002	0.259813	0.257594	0.490569	0.33104
0.15098	0.357952	0.277454	0.222916	0.194695	0.27744	0.187788
0.152034	0.237167	0.186121	0.192727	0.2023	0.42364	0.216581
0.183295	0.205094	0.146508	0.14531	0.0642562	0.11355	0.0108856
0.205978	0.281828	0.221287	0.188666	0.204249	0.416681	0.310007
0.131463	0.256394	0.153357	0.150442	0.159807	0.154774	0.100052
0.221049	0.238307	0.174762	0.174492	0.166167	0.1972	0.105716
0.26242	0.276129	0.206973	0.199421	0.201891	0.291685	0.177361
0.183769	0.324341	0.213133	0.177012	0.205948	0.275458	0.16041
0.198966	0.138637	0.0813417	0.117278	0.0884907	0.125431	0.0154889
0.174943	0.263941	0.231522	0.2194	0.151068	0.13696	0.0262221
0.0962418	0.165674	0.173721	0.163315	0.143851	0.42074	0.362815
0.20373	0.206187	0.120815	0.163312	0.140362	0.40769	0.247402
0.111421	0.224373	0.213643	0.210453	0.217954	0.560121	0.397445
0.224928	0.290436	0.180326	0.167681	0.151114	0.314176	0.232715
0.15027	0.186535	0.207503	0.194265	0.142232	0.384133	0.238969
0.109356	0.248083	0.235288	0.219647	0.205335	0.384545	0.26128
0.128771	0.207338	0.158894	0.192546	0.133731	0.367778	0.209441
0.144962	0.178506	0.168061	0.171765	0.136697	0.361859	0.276681
0.163078	0.23802	0.243008	0.251326	0.243282	0.565383	0.44939
0.143498	0.245398	0.178781	0.186935	0.125351	0.177882	0.0220811
0.216004	0.284188	0.252288	0.191459	0.147741	0.451577	0.281305
0.211249	0.177326	0.126845	0.164621	0.197005	0.473633	0.346901
0.303481	0.296086	0.283075	0.254994	0.286135	0.480675	0.372593
0.114275	0.16451	0.0973317	0.134015	0.0839805	0.188801	0.0895027
0.194282	0.296569	0.222514	0.224577	0.255584	0.515315	0.370891
0.196713	0.311598	0.28903	0.232625	0.268009	0.44397	0.211062
0.189677	0.256737	0.202002	0.183914	0.176604	0.465283	0.283714
0.128486	0.289474	0.266208	0.259617	0.211394	0.221944	0.0406433
0.100404	0.229768	0.223382	0.207617	0.161208	0.485022	0.390022
0.127331	0.201078	0.173528	0.119893	0.136667	0.230748	0.0943845
0.403813	0.291156	0.205841	0.20532	0.231305	0.485672	0.36539
0.0856012	0.219543	0.170545	0.12963	0.086597	0.24447	0.136912
0.238784	0.302395	0.249296	0.195452	0.218445	0.428958	0.22043
0.189409	0.183995	0.164826	0.18429	0.175644	0.210071	0.122442
0.156122	0.238701	0.247047	0.200972	0.173244	0.284596	0.109144
0.138942	0.267142	0.277997	0.215919	0.312819	0.498966	0.408991
0.175094	0.277688	0.316369	0.258267	0.414693	0.558423	0.360502
0.142878	0.260807	0.321584	0.300897	0.405452	0.601587	0.371888
0.178384	0.336048	0.385349	0.317411	0.394469	0.537834	0.393703
0.161167	0.36439	0.430361	0.372403	0.356742	0.475492	0.300381
0.268124	0.412665	0.411704	0.326653	0.414826	0.576608	0.323332
0.131842	0.283403	0.36939	0.318745	0.3831	0.540987	0.410268
0.273145	0.401031	0.451868	0.412999	0.421384	0.511691	0.283418
0.160254	0.317493	0.39768	0.321458	0.444377	0.684376	0.56851
0.170182	0.377492	0.350648	0.304908	0.250876	0.441913	0.118944
0.13602	0.386238	0.400307	0.311423	0.411978	0.610053	0.383872
0.23033	0.295232	0.355127	0.285006	0.394803	0.543576	0.36867
0.115594	0.33261	0.451151	0.33909	0.426786	0.517831	0.403858
0.199825	0.171424	0.208375	0.217186	0.218446	0.34532	0.153679
0.163566	0.336261	0.427957	0.347661	0.428135	0.614172	0.432969
0.206262	0.458774	0.490333	0.373617	0.400065	0.505833	0.307288
0.153802	0.397046	0.487783	0.392166	0.465525	0.601153	0.413626
0.117236	0.24998	0.297667	0.306329	0.224795	0.254283	0.0162365
0.164962	0.337997	0.405349	0.314514	0.372852	0.568121	0.346815
0.192614	0.327211	0.371637	0.331204	0.40991	0.583168	0.348013
0.345515	0.324497	0.341422	0.316708	0.395817	0.580365	0.347543
0.241333	0.353589	0.418316	0.304082	0.419636	0.626698	0.4244
0.252641	0.297255	0.382713	0.301262	0.400214	0.566428	0.363328
0.36016	0.344793	0.346725	0.325458	0.360939	0.508144	0.269849
0.191871	0.369436	0.388999	0.354302	0.353498	0.497021	0.222137
0.235174	0.286667	0.224097	0.265505	0.376236	0.400239	0.272631
0.329717	0.36431	0.415511	0.407302	0.406348	0.400671	0.382314
0.160669	0.356002	0.342671	0.366748	0.459884	0.413391	0.45548
0.28096	0.314274	0.283905	0.241169	0.234356	0.521961	0.463396
0.366948	0.400536	0.385137	0.37256	0.419486	0.437669	0.416857
0.521439	0.452861	0.410027	0.374615	0.34259	0.493824	0.467751
0.34212	0.275317	0.29968	0.250751	0.30839	0.390873	0.421262
0.438847	0.42966	0.412516	0.436017	0.490808	0.510112	0.478923
0.150774	0.366961	0.402475	0.397803	0.419263	0.514246	0.475183
1	1	1	1	1	1	1
0.399491	0.372454	0.392606	0.40095	0.395241	0.493736	0.434499
0.461372	0.458787	0.391411	0.383273	0.491013	0.466606	0.437696
0.289273	0.304616	0.345424	0.336264	0.404041	0.509782	0.370393
0.23654	0.266399	0.238455	0.255107	0.28958	0.491758	0.480872
0.440727	0.38303	0.367157	0.333721	0.366758	0.434569	0.380262
0.460419	0.297378	0.239291	0.220273	0.162815	0.361821	0.29684
0.620276	0.483034	0.368183	0.331815	0.329727	0.369269	0.371279
0.372342	0.422674	0.421536	0.418098	0.462375	0.625071	0.664578
0.426076	0.31536	0.290363	0.290088	0.261655	0.400804	0.367931
0.55113	0.398054	0.314797	0.314909	0.366358	0.445753	0.395118
0.481474	0.445161	0.403567	0.399698	0.405083	0.423209	0.426364
0.475404	0.300085	0.220753	0.209045	0.200697	0.43085	0.43923
0.38888	0.361238	0.326754	0.334105	0.332179	0.5151	0.479102
0.291824	0.335043	0.298657	0.310764	0.278044	0.399455	0.377802
0.279547	0.373932	0.317178	0.336193	0.425967	0.563009	0.503538
0.2044	0.225775	0.218519	0.188939	0.143345	0.227185	0.258375
0.390933	0.318143	0.255892	0.147432	0.110795	0.238344	0.152816
0.246775	0.22224	0.218476	0.188209	0.128675	0.298598	0.308374
0.368516	0.262689	0.19964	0.14396	0.104483	0.232917	0.210877
0.518476	0.387838	0.296165	0.218647	0.112001	0.342723	0.189905
0.453534	0.32448	0.253573	0.170101	0.125596	0.266653	0.128108
0.428095	0.293444	0.224483	0.194628	0.140098	0.263981	0.128132
0.377838	0.284797	0.24478	0.185883	0.107116	0.350061	0.238946
0.169681	0.18559	0.155023	0.13871	0.126558	0.287679	0.222732
0.58875	0.338075	0.216817	0.237955	0.250074	0.483193	0.4601
0.353544	0.296345	0.210468	0.217625	0.196712	0.434236	0.337997
0.461145	0.327254	0.200704	0.175443	0.137939	0.332798	0.290913
0.451979	0.302878	0.219888	0.198983	0.157005	0.215587	0.0921399
0.406609	0.265272	0.203238	0.170527	0.132529	0.313188	0.23841
0.35593	0.278749	0.209002	0.144558	0.107883	0.307919	0.245059
0.435456	0.351056	0.327274	0.339517	0.405482	0.531401	0.498097
0.439975	0.308398	0.245072	0.161165	0.142742	0.247223	0.112611
0.447575	0.37452	0.26579	0.235491	0.221552	0.365574	0.258613
0.340766	0.290879	0.218003	0.137904	0.093766	0.134638	0.100059
0.397886	0.318701	0.201384	0.138222	0.138802	0.150536	0.120019
0.323577	0.280479	0.221512	0.204164	0.144871	0.206795	0.167475
0.485736	0.302511	0.229375	0.163031	0.10843	0.168683	0.114628
0.324612	0.315959	0.196771	0.16954	0.144453	0.155747	0.0505029
0.183636	0.235086	0.183908	0.173604	0.126095	0.0420118	0.0920017
0.435323	0.371437	0.258022	0.194746	0.131803	0.215176	0.0843687
0.27564	0.178129	0.114178	0.0919347	0.102551	0.172526	0.156769
0.371541	0.224741	0.175105	0.14363	0.11477	0.184601	0.101784
0.272778	0.212244	0.108527	0.092014	0.101743	0.302678	0.171235
0.299532	0.221106	0.116121	0.113955	0.113292	0.201945	0.173809
0.392205	0.283969	0.201181	0.161375	0.0939985	0.159964	0.018697
0.287523	0.222179	0.12714	0.0805739	0.0654672	0.106097	0.0215792
0.358666	0.276815	0.206027	0.156337	0.0982656	0.226014	0.111066
0.340463	0.238296	0.177378	0.148719	0.109413	0.226666	0.0762389
0.288909	0.233114	0.165118	0.16021	0.180194	0.248408	0.149649
0.525195	0.240503	0.163555	0.192822	0.173984	0.292745	0.138149
0.353062	0.238353	0.162402	0.137878	0.0943237	0.284379	0.165387
0.328866	0.253671	0.112646	0.13167	0.112809	0.248761	0.121924
0.417984	0.295603	0.163101	0.147233	0.114798	0.217354	0.110894
0.0735827	0.128585	0.0843399	0.113341	0.0508502	0.129498	0.0741526
0.431887	0.247388	0.160678	0.127316	0.114335	0.249542	0.160289
0.311191	0.200225	0.0870705	0.076636	0.0254844	0.061385	-0.00661749
0.428968	0.266418	0.147587	0.142297	0.118978	0.16808	0.061674
0.330535	0.228915	0.123065	0.143841	0.146383	0.196028	0.0892786
0.477277	0.257607	0.16055	0.107078	0.105111	0.134832	0.0654455
0.452644	0.269936	0.134878	0.0923156	0.117288	0.135885	0.0128719
0.362164	0.222941	0.122799	0.120771	0.105277	0.216974	0.149271
0.434298	0.279621	0.15992	0.126084	0.101315	0.144133	0.119576
0.323193	0.215517	0.100941	0.0863722	0.0397832	0.0735039	-0.00145457
0.231282	0.19278	0.168279	0.165251	0.110401	0.0844986	0.0298824
0.453302	0.25338	0.164203	0.110989	0.0704027	0.0886692	-0.00268621
0.147166	0.19282	0.171782	0.184648	0.107183	0.212615	0.317512
0.487252	0.308867	0.219248	0.151475	0.141734	0.316948	0.198759
0.222089	0.233668	0.111066	0.141169	0.0959214	0.305454	0.165751
0.390699	0.296457	0.176361	0.176843	0.117151	0.28234	0.203533
0.439347	0.3006	0.298861	0.242971	0.188378	0.326993	0.17334
0.347787	0.333477	0.208851	0.167405	0.0944885	0.366775	0.307322
0.270683	0.223328	0.172359	0.189719	0.144378	0.30175	0.210451
0.340079	0.278913	0.229896	0.218397	0.179686	0.339653	0.180853
0.387011	0.294923	0.205014	0.203261	0.166962	0.43211	0.330856
0.378167	0.248236	0.160575	0.216011	0.14411	0.363813	0.224115
0.232091	0.250665	0.158344	0.185923	0.10179	0.289023	0.194838
0.400206	0.308013	0.20267	0.136065	0.110143	0.32161	0.174902
0.451351	0.376719	0.24613	0.242717	0.182673	0.292997	0.124333
0.26204	0.220123	0.185395	0.141169	0.119683	0.216299	0.174694
0.256567	0.26575	0.253902	0.18335	0.150372	0.426618	0.342288
0.346198	0.263486	0.193792	0.14743	0.114261	0.287794	0.179802
0.382012	0.310247	0.201628	0.180029	0.131428	0.24822	0.100144
0.439399	0.325658	0.214868	0.213663	0.203658	0.337961	0.150128
0.293251	0.239343	0.204851	0.184264	0.141418	0.275322	0.125559
0.190628	0.240065	0.157981	0.170172	0.124026	0.223035	0.168561
0.414221	0.261264	0.179058	0.196421	0.16942	0.313567	0.211313
0.402948	0.230257	0.131332	0.137438	0.0658091	0.143466	0.0925309
0.30588	0.261543	0.217154	0.161072	0.133751	0.215898	0.112067
0.272299	0.191976	0.141791	0.120881	0.0288021	0.164682	0.12009
0.199692	0.283403	0.227323	0.181975	0.0902267	0.386695	0.173212
0.41124	0.31	0.276232	0.269537	0.270548	0.312308	0.286635
0.380777	0.301372	0.281121	0.234226	0.194368	0.30837	0.270922
0.191436	0.285133	0.254026	0.195248	0.157905	0.283547	0.295273
0.448346	0.298496	0.207758	0.230566	0.131019	0.443476	0.402663
0.407689	0.258567	0.245702	0.232162	0.306514	0.346129	0.311266
0.484484	0.345867	0.241704	0.265405	0.249682	0.309173	0.400378
0.170609	0.194044	0.218759	0.231095	0.214016	0.376505	0.382857
0.324426	0.316022	0.292472	0.276609	0.283858	0.46161	0.392216
0.428091	0.371655	0.303263	0.2773	0.298405	0.416629	0.476275
0.544959	0.312685	0.217533	0.22915	0.156658	0.594458	0.675788
0.322078	0.320505	0.26481	0.260441	0.236828	0.427854	0.438459
0.216021	0.287278	0.225519	0.1984	0.150051	0.329964	0.296552
0.354721	0.354645	0.255045	0.278208	0.282643	0.442154	0.344693
0.199102	0.206255	0.172603	0.182838	0.132587	0.35227	0.303661
0.221088	0.289354	0.270628	0.226918	0.218736	0.362814	0.39428
0.109705	0.132684	0.173216	0.169652	0.340109	0.384002	0.324878
0.46092	0.327875	0.253843	0.232034	0.299523	0.349225	0.368901
0.240727	0.319281	0.291727	0.266835	0.270982	0.556914	0.454113
0.494916	0.273795	0.227051	0.231667	0.218776	0.248757	0.238844
0.139721	0.202799	0.221083	0.196306	0.268984	0.394753	0.414788
0.245714	0.255757	0.227194	0.269447	0.27973	0.360185	0.288599
0.24481	0.267004	0.186001	0.184615	0.143461	0.329764	0.331699
0.18266	0.25162	0.250589	0.234685	0.316285	0.509394	0.50199
0.133029	0.181691	0.169722	0.131302	0.0673998	0.211548	0.104154
0.23656	0.286777	0.185902	0.184252	0.152486	0.394389	0.352406
0.350699	0.25029	0.112856	0.105181	0.129831	0.155732	0.124551
0.341777	0.297969	0.18937	0.169481	0.13648	0.322193	0.241064
0.195658	0.188969	0.061077	0.0802317	0.0411613	0.265508	0.150816
0.384332	0.234016	0.0819918	0.0860508	0.0830534	0.181681	0.152517
0.430349	0.300216	0.183859	0.190363	0.152049	0.25826	0.0635095
0.426577	0.271142	0.135837	0.137575	0.120817	0.270062	0.149401
0.508896	0.249013	0.145584	0.120654	0.0910527	0.0925184	0.00283389
0.378931	0.291587	0.181125	0.134284	0.128256	0.251275	0.122437
0.449765	0.268272	0.209142	0.217553	0.214196	0.449152	0.292574
0.243322	0.225632	0.0989636	0.117371	0.124264	0.362519	0.332093
0.370463	0.214155	0.0774145	0.0738621	0.0524845	0.278812	0.131336
0.320977	0.231955	0.145875	0.144463	0.176337	0.310363	0.159335
0.458461	0.340513	0.232791	0.20834	0.201537	0.386283	0.203721
0.330461	0.239491	0.204807	0.162279	0.15331	0.271573	0.208459
0.346247	0.280398	0.177455	0.180015	0.165503	0.429312	0.235211
0.326309	0.300972	0.149971	0.141639	0.115627	0.244031	0.15022
0.553968	0.294304	0.136929	0.126858	0.151825	0.268347	0.0853187
0.43488	0.227779	0.102879	0.09471	0.0499917	0.210999	0.1317
0.501145	0.350521	0.165739	0.143473	0.14463	0.274078	0.133338
0.416033	0.272553	0.140152	0.130882	0.125393	0.136579	0.0252574
0.436275	0.260138	0.139559	0.131258	0.124709	0.186668	0.0749923
0.301176	0.205799	0.1477	0.166054	0.145836	0.31619	0.175336
0.348514	0.289055	0.151465	0.131581	0.129954	0.242684	0.120049
0.246731	0.180344	0.0988217	0.0931872	0.079022	0.156476	0.0673036
0.356624	0.227768	0.152016	0.137805	0.0931725	0.215841	0.0796433
0.161115	0.239592	0.168479	0.147539	0.0875565	0.304705	0.222512
0.248587	0.263774	0.15507	0.148096	0.103055	0.258205	0.104722
0.310772	0.321879	0.198679	0.211031	0.183337	0.382016	0.195433
0.370076	0.277238	0.157571	0.175911	0.107688	0.324826	0.204865
0.378491	0.253658	0.19124	0.17465	0.0760558	0.214052	0.079438
0.316872	0.310918	0.193018	0.228262	0.174338	0.272531	0.134317
0.267058	0.201719	0.13128	0.179278	0.0860737	0.224475	0.125212
0.209169	0.221135	0.188286	0.181245	0.0877182	0.25511	0.122441
0.351066	0.255258	0.197745	0.171098	0.139904	0.35293	0.288942
0.493903	0.288484	0.145307	0.181121	0.154612	0.331431	0.155365
0.410633	0.309342	0.208695	0.187745	0.086594	0.332164	0.134345
0.334739	0.238185	0.120908	0.164644	0.118223	0.333736	0.158403
0.268195	0.253078	0.200921	0.242514	0.262722	0.367306	0.110999
0.271464	0.208532	0.126649	0.139359	0.0678035	0.154495	0.0862507
0.263691	0.2202	0.126048	0.141597	0.154986	0.356172	0.186609
0.474736	0.306622	0.175136	0.192869	0.238476	0.369833	0.0948936
0.379194	0.308847	0.166369	0.189921	0.129552	0.292899	0.0774798
0.352303	0.335085	0.203707	0.227225	0.201196	0.299189	0.156681
0.23369	0.260164	0.169575	0.194481	0.107055	0.326241	0.181155
0.320859	0.233802	0.138455	0.13188	0.112386	0.198751	0.10071
0.243193	0.171619	0.122205	0.139807	0.105741	0.28009	0.165458
0.378197	0.287187	0.187064	0.162115	0.0670911	0.280961	0.125486
0.35636	0.296511	0.219096	0.212421	0.175717	0.458224	0.20752
0.27109	0.203712	0.180017	0.237839	0.170223	0.236187	0.156265
0.406961	0.26091	0.178603	0.186922	0.129053	0.2705	0.124447
0.434812	0.347289	0.260892	0.231012	0.314458	0.431382	0.270531
0.468045	0.336916	0.293701	0.227563	0.381894	0.462829	0.302911
0.401859	0.383948	0.307908	0.264113	0.363441	0.471735	0.254257
0.418383	0.406797	0.366531	0.335778	0.368599	0.513187	0.365124
0.459326	0.385193	0.327607	0.325544	0.331816	0.430354	0.322033
0.287808	0.284654	0.276437	0.281934	0.398842	0.470462	0.226057
0.4939	0.44971	0.370241	0.340519	0.356381	0.468895	0.249156
0.397231	0.374126	0.324705	0.339853	0.321401	0.465277	0.274914
0.550202	0.366274	0.328941	0.296593	0.366737	0.559329	0.417859
0.536479	0.394988	0.277779	0.2974	0.26427	0.55212	0.247644
0.376821	0.409428	0.306085	0.251398	0.356976	0.47563	0.263246
0.522398	0.352398	0.300241	0.248578	0.374802	0.435687	0.240391
0.398349	0.319793	0.307868	0.273746	0.424359	0.434779	0.261734
0.263504	0.172878	0.165078	0.181555	0.152723	0.298932	0.0947869
0.513442	0.362942	0.280075	0.294477	0.348348	0.52274	0.261219
0.570314	0.440732	0.358845	0.286114	0.321311	0.470381	0.231856
0.56969	0.504566	0.394701	0.333976	0.414508	0.483701	0.255596
0.253775	0.33042	0.292852	0.283722	0.172069	0.369982	0.0848175
0.299221	0.283918	0.278613	0.254083	0.321877	0.442031	0.262671
0.398651	0.373077	0.250363	0.266573	0.336147	0.476647	0.156564
0.303786	0.257792	0.217519	0.2692	0.353912	0.495364	0.217603
0.453035	0.299036	0.281587	0.221408	0.316183	0.445835	0.210793
0.490008	0.328928	0.301851	0.276235	0.395361	0.501995	0.248009
0.442757	0.328486	0.278944	0.308671	0.322453	0.454905	0.322539
[truncated: 38,001 more rows]

## Sheet: data_3
Layer	Stimuli	Size	Avg. response
Layer 1	Face	bline	0
Layer 1	Object	bline	0
Layer 2	Face	bline	0
Layer 2	Object	bline	0
Layer 3	Face	bline	0
Layer 3	Object	bline	0
Layer 4	Face	bline	0
Layer 4	Object	bline	0
Layer 5	Face	bline	0
Layer 5	Object	bline	0
Layer 6	Face	bline	0
Layer 6	Object	bline	0
Layer 7	Face	bline	0
Layer 7	Object	bline	0
Layer 1	Face	56	0.371723
Layer 1	Object	56	0.36451
Layer 2	Face	56	0.409705
Layer 2	Object	56	0.493163
Layer 3	Face	56	0.156234
Layer 3	Object	56	0.2014
Layer 4	Face	56	0.0849199
Layer 4	Object	56	0.102358
Layer 5	Face	56	0.0288808
Layer 5	Object	56	0.0253539
Layer 6	Face	56	0.0914024
Layer 6	Object	56	0.0787299
Layer 7	Face	56	0.00933588
Layer 7	Object	56	0.00629227
Layer 1	Face	84	0.466323
Layer 1	Object	84	0.47557
Layer 2	Face	84	0.392646
Layer 2	Object	84	0.529424
Layer 3	Face	84	0.16245
Layer 3	Object	84	0.208023
Layer 4	Face	84	0.0787284
Layer 4	Object	84	0.0981738
Layer 5	Face	84	0.0403964
Layer 5	Object	84	0.0266512
Layer 6	Face	84	0.0764065
Layer 6	Object	84	0.0653665
Layer 7	Face	84	0.0120822
Layer 7	Object	84	0.00613151
Layer 1	Face	112	0.63118
Layer 1	Object	112	0.632318
Layer 2	Face	112	0.477661
Layer 2	Object	112	0.519015
Layer 3	Face	112	0.221353
Layer 3	Object	112	0.21462
Layer 4	Face	112	0.114448
Layer 4	Object	112	0.0921015
Layer 5	Face	112	0.0544525
Layer 5	Object	112	0.0236997
Layer 6	Face	112	0.080579
Layer 6	Object	112	0.0523235
Layer 7	Face	112	0.0175969
Layer 7	Object	112	0.00509842
Layer 1	Face	140	0.854734
Layer 1	Object	140	0.754368
Layer 2	Face	140	0.558867
Layer 2	Object	140	0.4977
Layer 3	Face	140	0.280609
Layer 3	Object	140	0.194616
Layer 4	Face	140	0.139571
Layer 4	Object	140	0.0848153
Layer 5	Face	140	0.0659456
Layer 5	Object	140	0.019042
Layer 6	Face	140	0.0865158
Layer 6	Object	140	0.0437492
Layer 7	Face	140	0.0220536
Layer 7	Object	140	0.00387649
Layer 1	Face	168	0.988883
Layer 1	Object	168	0.764048
Layer 2	Face	168	0.607532
Layer 2	Object	168	0.424634
Layer 3	Face	168	0.34094
Layer 3	Object	168	0.179431
Layer 4	Face	168	0.164991
Layer 4	Object	168	0.080653
Layer 5	Face	168	0.0756968
Layer 5	Object	168	0.0181337
Layer 6	Face	168	0.0919794
Layer 6	Object	168	0.0367298
Layer 7	Face	168	0.023535
Layer 7	Object	168	0.00342943
Layer 1	Face	196	1.13788
Layer 1	Object	196	0.763662
Layer 2	Face	196	0.662652
Layer 2	Object	196	0.350375
Layer 3	Face	196	0.367994
Layer 3	Object	196	0.152629
Layer 4	Face	196	0.174031
Layer 4	Object	196	0.0707999
Layer 5	Face	196	0.0776518
Layer 5	Object	196	0.01503
Layer 6	Face	196	0.0861282
Layer 6	Object	196	0.0304026
Layer 7	Face	196	0.022326
Layer 7	Object	196	0.00254795
Layer 1	Face	224	1.17448
Layer 1	Object	224	0.798274
Layer 2	Face	224	0.609601
Layer 2	Object	224	0.313262
Layer 3	Face	224	0.350887
Layer 3	Object	224	0.140587
Layer 4	Face	224	0.16615
Layer 4	Object	224	0.064153
Layer 5	Face	224	0.0769917
Layer 5	Object	224	0.0136981
Layer 6	Face	224	0.0845861
Layer 6	Object	224	0.0273535
Layer 7	Face	224	0.0209374
Layer 7	Object	224	0.00267257

## Sheet: data_4
Layer	SPI	# of units
1	-1	0
1	-0.9487	0
1	-0.8974	0.0074
1	-0.8462	0.0961
1	-0.7949	0.355
1	-0.7436	0.5694
1	-0.6923	0.954
1	-0.641	1.0206
1	-0.5897	1.2498
1	-0.5385	1.6787
1	-0.4872	1.7527
1	-0.4359	2.0115
1	-0.3846	2.0781
1	-0.3333	2.4257
1	-0.2821	2.8324
1	-0.2308	2.862
1	-0.1795	2.7954
1	-0.1282	3.5424
1	-0.0769	4.9253
1	-0.0256	4.5481
1	0.0256	4.9401
1	0.0769	5.7832
1	0.1282	4.3928
1	0.1795	4.6665
1	0.2308	5.0362
1	0.2821	4.1266
1	0.3333	4.5481
1	0.3846	4.5851
1	0.4359	5.9754
1	0.4872	5.2803
1	0.5385	4.452
1	0.5897	4.2523
1	0.641	3.3501
1	0.6923	1.9228
1	0.7436	0.8357
1	0.7949	0.0961
1	0.8462	0.0296
1	0.8974	0.0222
1	0.9487	0
1	1	0
2	-1	0
2	-0.9487	0
2	-0.8974	0
2	-0.8462	0
2	-0.7949	0.0246
2	-0.7436	0.1473
2	-0.6923	0.3193
2	-0.641	0.6385
2	-0.5897	0.8104
2	-0.5385	1.2525
2	-0.4872	1.3016
2	-0.4359	2.0874
2	-0.3846	2.8242
2	-0.3333	3.2417
2	-0.2821	3.5118
2	-0.2308	3.8065
2	-0.1795	3.7574
2	-0.1282	4.7151
2	-0.0769	4.666
2	-0.0256	5.5992
2	0.0256	5.3782
2	0.0769	4.9116
2	0.1282	4.3959
2	0.1795	4.5923
2	0.2308	4.7397
2	0.2821	3.6346
2	0.3333	3.8802
2	0.3846	3.8802
2	0.4359	3.5609
2	0.4872	3.6591
2	0.5385	4.1749
2	0.5897	3.831
2	0.641	3.3153
2	0.6923	3.4627
2	0.7436	2.5049
2	0.7949	1.0314
2	0.8462	0.3438
2	0.8974	0
2	0.9487	0
2	1	0
3	-1	0
3	-0.9487	0
3	-0.8974	0
3	-0.8462	0
3	-0.7949	0.2269
3	-0.7436	0.2269
3	-0.6923	1.0889
3	-0.641	0.9528
3	-0.5897	2.2232
3	-0.5385	3.0853
3	-0.4872	2.8131
3	-0.4359	4.265
3	-0.3846	4.4465
3	-0.3333	5.5354
3	-0.2821	5.4446
3	-0.2308	5.8984
3	-0.1795	4.8094
3	-0.1282	5.853
3	-0.0769	6.216
3	-0.0256	5.0817
3	0.0256	4.4918
3	0.0769	4.9456
3	0.1282	3.7659
3	0.1795	3.6298
3	0.2308	3.0853
3	0.2821	3.4029
3	0.3333	2.8584
3	0.3846	3.176
3	0.4359	2.5408
3	0.4872	2.5408
3	0.5385	2.1779
3	0.5897	1.8149
3	0.641	1.8603
3	0.6923	1.1343
3	0.7436	0.1361
3	0.7949	0.2269
3	0.8462	0.0454
3	0.8974	0
3	0.9487	0
3	1	0
4	-1	0
4	-0.9487	0
4	-0.8974	0
4	-0.8462	0.1138
4	-0.7949	0.0569
4	-0.7436	0.2844
4	-0.6923	0.3982
4	-0.641	0.8532
4	-0.5897	1.5927
4	-0.5385	2.0478
4	-0.4872	3.5836
4	-0.4359	4.7782
4	-0.3846	4.8919
4	-0.3333	6.5415
4	-0.2821	5.9158
4	-0.2308	7.6792
4	-0.1795	6.5415
4	-0.1282	6.6553
4	-0.0769	6.0296
4	-0.0256	4.0387
4	0.0256	4.6644
4	0.0769	4.3231
4	0.1282	4.4937
4	0.1795	3.1854
4	0.2308	3.1854
4	0.2821	3.0717
4	0.3333	2.9579
4	0.3846	2.7873
4	0.4359	2.5028
4	0.4872	2.3891
4	0.5385	1.5927
4	0.5897	1.0808
4	0.641	0.8532
4	0.6923	0.6257
4	0.7436	0.2275
4	0.7949	0.0569
4	0.8462	0
4	0.8974	0
4	0.9487	0
4	1	0
5	-1	0
5	-0.9487	0
5	-0.8974	0
5	-0.8462	0
5	-0.7949	0
5	-0.7436	0.2681
5	-0.6923	0.7373
5	-0.641	1.1394
5	-0.5897	2.3458
5	-0.5385	2.882
5	-0.4872	4.8928
5	-0.4359	5.7641
5	-0.3846	5.8311
5	-0.3333	7.4397
5	-0.2821	9.3164
5	-0.2308	7.5737
5	-0.1795	7.8418
5	-0.1282	6.9705
5	-0.0769	5.429
5	-0.0256	5.496
5	0.0256	3.5523
5	0.0769	4.4236
5	0.1282	3.3512
5	0.1795	3.0161
5	0.2308	2.1448
5	0.2821	2.1448
5	0.3333	1.8097
5	0.3846	1.7426
5	0.4359	1.1394
5	0.4872	0.8043
5	0.5385	0.7373
5	0.5897	0.7373
5	0.641	0.2011
5	0.6923	0.2011
5	0.7436	0.067
5	0.7949	0
5	0.8462	0
5	0.8974	0
5	0.9487	0
5	1	0
6	-1	0
6	-0.9487	0
6	-0.8974	0
6	-0.8462	0
6	-0.7949	0
6	-0.7436	0
6	-0.6923	0
6	-0.641	0.3704
6	-0.5897	1.1111
6	-0.5385	1.4815
6	-0.4872	3.8889
6	-0.4359	5.5556
6	-0.3846	8.1481
6	-0.3333	11.1111
6	-0.2821	12.4074
6	-0.2308	14.6296
6	-0.1795	9.2593
6	-0.1282	10.7407
6	-0.0769	6.8519
6	-0.0256	6.2963
6	0.0256	2.963
6	0.0769	2.4074
6	0.1282	1.1111
6	0.1795	0.7407
6	0.2308	0.7407
6	0.2821	0
6	0.3333	0.1852
6	0.3846	0
6	0.4359	0
6	0.4872	0
6	0.5385	0
6	0.5897	0
6	0.641	0
6	0.6923	0
6	0.7436	0
6	0.7949	0
6	0.8462	0
6	0.8974	0
6	0.9487	0
6	1	0
7	-1	0
7	-0.9487	0
7	-0.8974	0
7	-0.8462	0
7	-0.7949	0
7	-0.7436	0
7	-0.6923	0
7	-0.641	0.5
7	-0.5897	1
7	-0.5385	3.1667
7	-0.4872	4
7	-0.4359	9.8333
7	-0.3846	9.5
7	-0.3333	14
7	-0.2821	13.6667
7	-0.2308	14.6667
7	-0.1795	9.5
7	-0.1282	9.1667
7	-0.0769	4.1667
7	-0.0256	3.1667
7	0.0256	1
7	0.0769	2
7	0.1282	0.6667
7	0.1795	0
7	0.2308	0
7	0.2821	0
7	0.3333	0
7	0.3846	0
7	0.4359	0
7	0.4872	0
7	0.5385	0
7	0.5897	0
7	0.641	0
7	0.6923	0
7	0.7436	0
7	0.7949	0
7	0.8462	0
7	0.8974	0
7	0.9487	0
7	1	0

## Sheet: data_5
STA correlation across units
Layer	Feature dimension	STA correlation across units ( Left profile)
1	1	0.5882
1	2	0.1939
1	3	0.5149
1	4	0.3811
1	5	0.4659
1	6	0.579
1	7	0.0622
1	8	0.217
1	9	0.0895
1	10	0.2805
1	11	0.3853
1	12	0.1306
1	13	0.4131
1	14	-0.1127
1	15	0.1041
1	16	0.0441
1	17	-0.02
1	18	0.1952
1	19	0.2368
1	20	-0.1475
1	21	0.1406
1	22	-0.0983
1	23	-0.2397
1	24	-0.0467
1	25	0.0301
1	26	-0.1042
1	27	-0.1215
1	28	0.1849
1	29	-0.0417
1	30	0.1229
1	31	-0.0875
1	32	0.1421
1	33	-0.0183
1	34	-0.0281
1	35	0.044
1	36	0.2296
1	37	0.1083
1	38	0.0207
1	39	-0.1646
1	40	-0.0132
1	41	0.091
1	42	-0.0002
1	43	-0.0111
1	44	-0.079
1	45	0.1057
1	46	-0.0581
1	47	0.0036
1	48	0.0645
1	49	-0.1064
1	50	0.0907
2	1	0.3163
2	2	0.0086
2	3	0.3079
2	4	0.3587
2	5	0.4125
2	6	0.4858
2	7	0.1969
2	8	0.2297
2	9	0.121
2	10	0.1855
2	11	0.3094
2	12	0.1879
2	13	0.2602
2	14	-0.0937
2	15	0.025
2	16	0.0145
2	17	0.0752
2	18	0.3265
2	19	0.1645
2	20	-0.0231
2	21	0.0366
2	22	-0.0286
2	23	-0.1495
2	24	-0.0199
2	25	0.043
2	26	0.3619
2	27	0.1452
2	28	0.1548
2	29	0.1302
2	30	0.2572
2	31	0.2155
2	32	0.0671
2	33	0.0619
2	34	0.3422
2	35	0.0365
2	36	0.2186
2	37	0.0957
2	38	0.0162
2	39	-0.1668
2	40	-0.0181
2	41	0.1346
2	42	0.0913
2	43	0.1073
2	44	-0.0408
2	45	0.1258
2	46	-0.0726
2	47	-0.0607
2	48	0.1115
2	49	-0.02
2	50	0.0605
3	1	0.2908
3	2	0.064
3	3	0.3657
3	4	0.3786
3	5	0.432
3	6	0.513
3	7	0.2307
3	8	0.251
3	9	0.0668
3	10	0.2626
3	11	0.3385
3	12	0.1099
3	13	0.1258
3	14	-0.0436
3	15	0.0552
3	16	-0.0236
3	17	-0.0564
3	18	0.0526
3	19	0.0469
3	20	0.0077
3	21	0.0617
3	22	-0.0466
3	23	-0.2565
3	24	-0.1066
3	25	0.0162
3	26	0.3603
3	27	0.0554
3	28	0.1699
3	29	0.1729
3	30	0.3033
3	31	0.2632
3	32	0.0834
3	33	0.0543
3	34	0.3136
3	35	0.0548
3	36	0.2447
3	37	0.184
3	38	-0.0306
3	39	-0.2012
3	40	-0.0726
3	41	0.2423
3	42	0.1953
3	43	0.1516
3	44	-0.0186
3	45	-0.0065
3	46	-0.0821
3	47	0.0658
3	48	0.039
3	49	-0.0307
3	50	-0.0166
4	1	0.2462
4	2	-0.0048
4	3	0.3181
4	4	0.3023
4	5	0.3349
4	6	0.3844
4	7	0.1673
4	8	0.1639
4	9	0.0141
4	10	0.2302
4	11	0.2292
4	12	0.1753
4	13	0.0983
4	14	-0.0647
4	15	0.14
4	16	-0.0179
4	17	-0.0841
4	18	0.0493
4	19	0.0588
4	20	-0.0585
4	21	0.0501
4	22	-0.0409
4	23	-0.1253
4	24	-0.0754
4	25	-0.0522
4	26	0.3399
4	27	0.1673
4	28	0.1377
4	29	0.2414
4	30	0.3111
4	31	0.2546
4	32	0.1149
4	33	0.1118
4	34	0.3087
4	35	0.1674
4	36	0.212
4	37	0.1435
4	38	0.0481
4	39	-0.1782
4	40	0.0255
4	41	0.1785
4	42	0.138
4	43	0.1926
4	44	-0.0531
4	45	0.0598
4	46	0.0785
4	47	0.0035
4	48	-0.0516
4	49	-0.1233
4	50	-0.0583
5	1	0.139
5	2	-0.1458
5	3	0.2942
5	4	0.2527
5	5	0.2912
5	6	0.3148
5	7	0.2437
5	8	0.0374
5	9	0.1251
5	10	0.3029
5	11	0.1792
5	12	0.1675
5	13	0.0712
5	14	0.0194
5	15	0.2296
5	16	0.0838
5	17	-0.022
5	18	0.0818
5	19	0.0343
5	20	-0.011
5	21	0.1283
5	22	0.049
5	23	0.0035
5	24	-0.1296
5	25	0.0242
5	26	0.4587
5	27	0.1844
5	28	0.2203
5	29	0.3544
5	30	0.2771
5	31	0.3241
5	32	0.0263
5	33	0.3582
5	34	0.3429
5	35	0.2469
5	36	0.3356
5	37	0.1336
5	38	0.1497
5	39	-0.2562
5	40	0.0248
5	41	0.2975
5	42	0.0911
5	43	0.232
5	44	-0.1324
5	45	0.1605
5	46	0.0667
5	47	0.0239
5	48	-0.0323
5	49	-0.175
5	50	0.2008
6	1	0.0952
6	2	-0.0585
6	3	0.2491
6	4	0.2416
6	5	0.3779
6	6	0.2133
6	7	0.3554
6	8	-0.0601
6	9	0.3266
6	10	0.3963
6	11	0.2276
6	12	0.3625
6	13	0.2479
6	14	-0.009
6	15	0.3714
6	16	0.2757
6	17	0.1165
6	18	0.1678
6	19	0.1285
6	20	0.1065
6	21	0.2756
6	22	0.0858
6	23	0.2843
6	24	-0.0548
6	25	0.0623
6	26	0.2909
6	27	0.2175
6	28	0.4682
6	29	0.3872
6	30	0.4192
6	31	0.3753
6	32	0.1795
6	33	0.3166
6	34	0.2235
6	35	0.1009
6	36	0.3495
6	37	-0.0464
6	38	0.0795
6	39	-0.2554
6	40	0.0179
6	41	0.1558
6	42	0.2261
6	43	0.3343
6	44	-0.1806
6	45	0.3023
6	46	0.0735
6	47	-0.1911
6	48	0.0507
6	49	0.0092
6	50	0.2924
7	1	0.2588
7	2	-0.2296
7	3	0.1589
7	4	0.1061
7	5	0.4301
7	6	0.1663
7	7	0.36
7	8	0.0512
7	9	0.3907
7	10	0.4668
7	11	0.0783
7	12	0.3919
7	13	0.3789
7	14	0.0295
7	15	0.425
7	16	0.2442
7	17	0.2811
7	18	0.2685
7	19	0.2613
7	20	0.2654
7	21	0.2518
7	22	0.0577
7	23	0.3775
7	24	-0.0542
7	25	0.1865
7	26	0.5743
7	27	0.4457
7	28	0.295
7	29	0.5107
7	30	0.3601
7	31	0.5399
7	32	0.2331
7	33	0.6115
7	34	0.4504
7	35	0.2156
7	36	0.6567
7	37	0.1595
7	38	0.0924
7	39	-0.4436
7	40	0.0729
7	41	0.3103
7	42	0.4064
7	43	0.334
7	44	-0.0162
7	45	0.4773
7	46	0.1903
7	47	-0.0789
7	48	0.0055
7	49	0.0237
7	50	0.2616
Mean STA Correlation
Layer	View	Mean STA Correlation
1	1	0.0952
2	1	0.1221
3	1	0.1126
4	1	0.1042
5	1	0.1336
6	1	0.1796
7	1	0.2458
1	2	0.1286
2	2	0.1517
3	2	0.1344
4	2	0.143
5	2	0.1876
6	2	0.3078
7	2	0.4076
1	3	0.1949
2	3	0.1884
3	3	0.1866
4	3	0.1901
5	3	0.2938
6	3	0.4506
7	3	0.5536
1	4	0.19
2	4	0.1924
3	4	0.2179
4	4	0.2083
5	4	0.3309
6	4	0.5157
7	4	0.6212
1	5	0.3668
2	5	0.4466
3	5	0.4847
4	5	0.4711
5	5	0.5605
6	5	0.6713
7	5	0.7178
1	6	0.5138
2	6	0.602
3	6	0.6448
4	6	0.6509
5	6	0.7005
6	6	0.7632
7	6	0.7883
1	7	0.2103
2	7	0.213
3	7	0.2457
4	7	0.266
5	7	0.3899
6	7	0.5703
7	7	0.6554
1	8	0.2061
2	8	0.2091
3	8	0.1934
4	8	0.2487
5	8	0.3095
6	8	0.4972
7	8	0.5747
1	9	0.1376
2	9	0.1353
3	9	0.122
4	9	0.1432
5	9	0.1729
6	9	0.3308
7	9	0.4125
1	10	0.1023
2	10	0.0811
3	10	0.0835
4	10	0.0887
5	10	0.0866
6	10	0.1945
7	10	0.2404

## Sheet: data_6
	Layer 1	Layer 2	Layer 3	Layer 4	Layer 5	Layer 6	Layer 7
	Units per feature (UPF)
Features	# of units (%)
face aspect ratio	69.3856	61.5881	63.9937	73.1306	63.3338	82.8694	57.7031
face direction	74.1739	44.8329	48.6461	49.6754	39.6947	20.6281	8.44338
height of assembly	51.9043	43.4115	42.7392	47.307	40.6833	56.0314	35.6943
hair length	33.4008	15.1336	12.7862	10.8319	7.07045	2.64097	1.44058
hair thickness	54.0801	21.3259	24.5269	16.8791	14.4037	15.3462	6.96279
eyebrow slant	6.3465	19.2876	31.5839	42.4381	42.4853	81.1563	57.3029
eyebrow width	1.07195	5.50609	11.1971	16.1938	17.4071	38.9722	22.8892
eyebrow height	6.79374	18.6137	24.7987	32.1832	31.7482	58.1014	36.1745
inter-eye distance	12.8811	33.5471	49.5452	63.1883	63.4839	84.5111	61.3045
eye eccentricity	7.61722	17.2698	22.4987	28.9493	25.4787	39.5432	27.7311
eye size	5.89217	14.2309	18.7141	25.535	23.8393	44.8251	27.491
iris size	3.5211	9.92566	15.6299	20.8824	21.5868	39.2577	24.4898
gaze direction	2.13325	2.55698	2.66597	2.53667	2.00225	1.14204	0.560224
nose base	1.27782	13.369	21.0455	32.2674	31.9234	71.3062	52.7011
nose altitude	2.55564	18.4666	21.2546	27.7711	26.9804	48.6795	26.2505
mouth-nose distance	1.54758	13.1607	13.173	18.1895	16.9691	31.0493	19.928
mouth size	0.535974	11.633	15.6508	21.3272	18.183	40.257	24.93
mouth top	2.27168	19.8636	22.7496	33.9745	32.8119	81.9415	60.7443
mouth bottom	1.4482	15.0478	17.9404	26.6891	25.7415	65.0964	44.8179
	Features per unit (FPU)
# of feaures	# of units (%)
0	1.97707	16.4407	16.9577	9.78601	15.58	5.21056	21.1685
1	2.74021	2.11584	3.2828	2.64487	4.73032	1.57031	5.60224
2	12.6043	4.01519	3.56508	2.72902	4.06708	2.21271	4.44178
3	38.4766	13.5283	5.67695	3.99134	4.63021	1.35617	3.7615
4	30.0429	20.6151	11.2912	7.74225	6.35715	2.14133	4.56182
5	10.7692	16.1547	14.0094	11.8298	8.885	3.35475	4.04162
6	2.39946	12.5031	13.6958	15.0397	11.6381	4.7823	6.16246
7	0.890924	9.04746	12.2948	15.196	12.5892	6.92363	6.68267
8	0.0887374	4.26436	9.96341	12.6954	12.3139	7.99429	7.60304
9	0.007099	0.976227	5.08102	9.20894	8.84745	10.3498	8.44338
10	0.0035495	0.212401	2.25823	4.79683	5.21837	12.9907	8.92357
11	0	0.0939466	1.17094	2.35634	2.56539	14.561	7.68307
12	0	0.0285924	0.522739	1.23828	1.41409	11.9914	5.96238
13	0	0.00408463	0.167277	0.56504	0.688274	7.42327	2.88115
14	0	0	0.0418191	0.108199	0.33788	4.71092	1.44058
15	0	0	0.0209096	0.0601106	0.125141	1.64168	0.40016
16	0	0	0	0.0120221	0.0125141	0.713776	0.240096
17	0	0	0	0	0	0.0713776	0

## Sheet: data_7
Pair index	Part A > Part B								Part B > Part A
	Layer 1	Layer 2	Layer 3	Layer 4	Layer 5	Layer 6	Layer 7		Layer 1	Layer 2	Layer 3	Layer 4	Layer 5	Layer 6	Layer 7
1	9.22684	15.6337	12.2509	15.1541	8.98783	18.7067	4.72201		9.29978	3.14022	5.18146	5.54729	3.92699	5.88915	0.685453
2	6.22417	13.2054	9.98532	11.8385	6.13938	11.0855	2.74181		9.68271	5.87574	5.85274	5.54729	3.84403	5.77367	1.14242
3	7.21493	15.0791	12.6285	14.9203	9.84513	16.8591	4.41736		8.77097	3.19269	5.60101	5.65356	3.53982	6.46651	0.761615
4	12.3328	16.9227	12.7334	16.3868	9.73451	17.8984	4.3412		12.7705	7.15731	9.85945	8.28905	5.36504	8.54503	1.52323
5	5.81084	16.3157	10.258	14.4527	8.32412	16.9746	3.88423		9.46997	4.834	4.88777	4.76089	3.48451	6.00462	0.990099
6	7.31826	15.6936	11.7265	16.6844	9.34735	17.8984	4.03656		11.1658	8.70869	8.97839	8.31031	4.97788	6.92841	1.14242
7	7.35473	17.185	12.3348	15.983	9.20907	17.4365	3.88423		9.48213	2.70554	6.92259	5.48353	3.26327	8.42956	1.67555
8	6.25456	16.563	11.202	14.9628	8.68363	17.6674	4.3412		8.88646	3.95713	5.60101	4.37832	2.84845	6.69746	1.14242
9	5.93241	16.0609	10.6146	15.6217	8.35177	17.321	4.3412		8.94116	3.22266	5.58003	5.12221	3.70575	8.31409	1.75171
10	8.20569	17.0651	12.3138	16.153	8.90487	19.515	4.64585		9.95016	7.29971	9.10426	9.20298	7.32854	11.2009	2.43717
11	3.17287	3.88219	4.25844	4.14453	2.04646	1.03926	0		5.6285	7.98171	5.76883	5.3135	3.06969	3.81062	1.44707
12	4.87479	3.61238	4.02769	3.80446	2.15708	0	0		5.79261	4.81901	5.26537	4.56961	2.15708	2.07852	0.152323
13	8.43059	3.20018	4.17453	4.2508	2.40597	0.808314	0		8.09628	7.26973	8.57982	5.54729	4.39712	2.42494	0.53313
14	2.48602	3.29011	2.85295	2.9118	1.68695	0.692841	0		6.15123	5.68838	5.07657	3.65569	1.82522	1.15473	0.228484
15	3.93873	3.3051	3.60814	5.05845	2.40597	2.194	0.0761615		7.8106	9.11339	8.49591	6.20616	3.37389	2.42494	0.990099
16	4.07245	4.06955	4.32138	4.48459	2.29535	0.692841	0.0761615		6.08437	3.19269	6.56597	4.37832	2.07412	2.54042	0.456969
17	2.87503	3.76977	4.3004	3.99575	2.15708	0.692841	0.152323		5.44615	4.67661	5.1395	3.88948	1.02323	1.61663	0.228484
18	2.51641	3.06528	2.16069	3.20935	1.27212	0.577367	0.0761615		5.5434	2.63809	4.3004	2.97556	1.35509	3.11778	0.990099
19	4.91126	3.84471	3.54521	3.59192	1.52102	3.00231	0		6.52808	7.77936	7.92952	7.09883	5.00553	7.15935	1.37091
20	4.23657	7.33718	6.85966	5.39851	3.20796	1.7321	0.152323		2.57719	3.07277	4.00671	4.20829	1.43805	0.577367	0
21	8.74666	7.47208	5.93665	6.67375	3.125	2.42494	0.304646		6.27279	6.23548	9.10426	7.35388	4.5354	2.42494	0.456969
22	2.14564	7.12733	4.27942	5.01594	2.18473	1.03926	0.304646		2.6319	4.72907	4.71995	3.7407	1.49336	0.577367	0.152323
23	3.48286	6.0631	4.92973	6.60999	2.48894	2.54042	0.609292		4.49186	7.06738	6.81771	5.5898	2.2677	0.923788	0.0761615
24	3.75638	7.32969	4.69897	5.05845	1.60398	2.07852	0.380807		2.8568	2.27085	5.68492	4.78215	2.62721	1.84758	0.456969
25	2.60759	6.28045	4.44724	4.73964	1.52102	1.27021	0		2.26112	3.84471	4.55213	3.82572	1.29978	0.692841	0
26	2.31583	7.38964	3.90183	5.05845	1.32743	1.96305	0.380807		2.37053	2.45822	4.34235	4.27205	2.40597	1.84758	0.380807
27	4.52225	7.7269	5.20243	5.78108	2.12942	5.08083	0.761615		3.42815	6.51278	7.71974	8.28905	6.99668	6.46651	1.52323
28	8.21177	3.79225	4.3004	4.20829	2.12942	2.194	0.152323		7.79237	7.23226	9.20915	6.82253	4.42478	4.04157	0.913938
29	1.65329	3.21517	3.29348	4.12327	1.93584	1.27021	0		4.40676	6.82006	6.39815	4.12327	2.90376	1.38568	0.456969
30	2.71092	2.45822	3.90183	5.12221	2.54425	3.00231	0.380807		5.06929	8.61126	7.97147	7.39639	4.75664	1.84758	0.456969
31	3.13032	4.42929	4.38431	4.56961	1.63164	1.15473	0.0761615		4.2548	3.1777	6.90162	3.93199	1.93584	3.11778	0.685453
32	2.05446	2.94536	4.15356	4.14453	1.79757	0.808314	0.0761615		3.62266	4.74406	5.5171	3.69819	1.29978	0.461894	0.0761615
33	1.58035	3.60489	3.0837	4.22954	1.74226	1.96305	0.0761615		3.7807	3.09526	5.18146	4.71838	2.90376	1.84758	0.456969
34	3.9752	3.97961	4.74093	4.97343	2.37832	4.84988	0.152323		4.78361	7.4496	9.04133	8.50159	6.85841	8.77598	2.58949
35	5.4583	6.74511	7.76169	6.31243	3.29093	1.15473	0.152323		8.70411	3.7248	4.61506	3.88948	1.90819	0.577367	0.0761615
36	7.03258	6.85753	8.11831	7.82147	4.2865	0.923788	0.0761615		10.4486	8.6937	7.88756	6.54623	2.98673	0.692841	0
37	6.39436	7.12733	7.21628	5.41977	2.87611	0.577367	0		8.3151	1.43896	4.15356	3.52816	1.46571	1.03926	0.0761615
38	5.52516	7.40463	8.412	7.43889	4.81195	4.27252	1.37091		8.07805	3.56741	5.01364	4.12327	1.93584	1.84758	0.685453
39	5.44007	7.14232	6.96455	6.05739	3.09735	1.84758	0.152323		8.10844	1.90362	4.27942	3.82572	2.24004	0.692841	0.456969
40	7.52492	7.0374	6.90162	5.75983	2.62721	4.38799	0.609292		8.99587	6.6252	6.60793	6.9288	5.36504	5.08083	0.761615
41	3.46462	3.3126	4.27942	4.017	1.7146	1.61663	0.152323		3.53149	8.36394	6.18838	5.39851	2.2677	0.34642	0.152323
42	3.32482	5.29116	4.21649	3.14559	1.07854	0.230947	0.0761615		1.91466	2.36079	4.3004	3.12434	1.07854	0.34642	0
43	1.89643	3.7248	2.74806	2.61424	1.18916	0.577367	0.304646		0.85096	3.05029	3.4613	2.46546	1.21681	0.34642	0
44	2.09093	4.87896	3.23054	2.89054	0.774336	0.230947	0.152323		1.36761	2.24837	3.60814	3.06057	2.07412	0.577367	0.0761615
45	4.37029	4.23443	5.03461	4.42083	1.60398	3.4642	0.380807		2.40092	6.40036	6.96455	7.12009	5.42035	3.9261	0.761615
46	5.25164	8.88106	6.96455	6.60999	2.73783	1.15473	0.228484		3.43423	1.60384	4.97168	5.01594	1.99115	2.88684	0.380807
47	4.21225	8.33396	7.06944	6.52497	2.65487	0.923788	0.380807		2.73523	3.10275	4.82484	4.39957	1.99115	1.61663	0.0761615
48	3.63482	8.08664	5.87372	5.90861	2.24004	1.27021	0.152323		2.73523	1.17665	4.25844	4.5271	2.51659	1.61663	0.228484
49	6.01751	8.07914	7.55192	6.50372	2.54425	3.23326	0.53313		3.95089	5.87574	7.48899	8.05526	6.16704	7.15935	0.990099
50	2.34014	2.27085	4.99266	5.01594	2.98673	2.77136	1.06626		2.75954	4.21944	4.88777	3.40064	1.29978	1.27021	0.0761615
51	2.02407	2.0685	3.35641	3.44315	0.801991	0.230947	0		2.90542	2.42074	3.83889	3.33688	1.76991	0	0
52	4.09677	1.88114	4.80386	3.65569	1.32743	1.15473	0.304646		3.416	6.29544	6.14642	6.4187	4.5354	3.81062	0.456969
53	1.3433	3.41752	3.50325	3.27311	0.829646	1.38568	0.228484		1.82956	2.85543	4.71995	4.78215	3.81637	3.00231	1.29474
54	3.49502	3.73229	4.84581	3.88948	1.10619	3.11778	0.380807		2.46779	6.01814	7.11139	7.43889	6.33296	7.85219	2.20868
55	3.6956	2.12096	3.88085	3.23061	1.46571	1.7321	0.304646		2.39485	5.46354	5.01364	5.03719	3.15265	2.65589	0.152323

## Sheet: data_8_9
Network	Area	RSM ( Corr. Coeff.)
'AlexNet-Face'	'ML'	0.3027
'AlexNet-Face'	'ML'	0.4528
'AlexNet-Face'	'ML'	0.5566
'AlexNet-Face'	'ML'	0.5559
'AlexNet-Face'	'ML'	0.5513
'AlexNet-Face'	'ML'	0.2796
'AlexNet-Face'	'ML'	0.2664
'AlexNet-Face'	'AL'	0.3336
'AlexNet-Face'	'AL'	0.478
'AlexNet-Face'	'AL'	0.5411
'AlexNet-Face'	'AL'	0.547
'AlexNet-Face'	'AL'	0.5158
'AlexNet-Face'	'AL'	0.3383
'AlexNet-Face'	'AL'	0.3611
'AlexNet-Face'	'AM'	0.3212
'AlexNet-Face'	'AM'	0.4781
'AlexNet-Face'	'AM'	0.5131
'AlexNet-Face'	'AM'	0.5319
'AlexNet-Face'	'AM'	0.513
'AlexNet-Face'	'AM'	0.4926
'AlexNet-Face'	'AM'	0.5312
'VGG-Face'	'ML'	0.3153
'VGG-Face'	'ML'	0.4879
'VGG-Face'	'ML'	0.5009
'VGG-Face'	'ML'	0.5434
'VGG-Face'	'ML'	0.5582
'VGG-Face'	'ML'	0.279
'VGG-Face'	'ML'	0.2633
'VGG-Face'	'AL'	0.3343
'VGG-Face'	'AL'	0.5275
'VGG-Face'	'AL'	0.5214
'VGG-Face'	'AL'	0.5353
'VGG-Face'	'AL'	0.5272
'VGG-Face'	'AL'	0.3422
'VGG-Face'	'AL'	0.3568
'VGG-Face'	'AM'	0.3143
'VGG-Face'	'AM'	0.498
'VGG-Face'	'AM'	0.5121
'VGG-Face'	'AM'	0.5554
'VGG-Face'	'AM'	0.5691
'VGG-Face'	'AM'	0.4973
'VGG-Face'	'AM'	0.541
'AlexNet'	'ML'	0.2658
'AlexNet'	'ML'	0.4946
'AlexNet'	'ML'	0.5163
'AlexNet'	'ML'	0.5756
'AlexNet'	'ML'	0.6156
'AlexNet'	'ML'	0.4543
'AlexNet'	'ML'	0.3971
'AlexNet'	'AL'	0.2751
'AlexNet'	'AL'	0.5422
'AlexNet'	'AL'	0.5569
'AlexNet'	'AL'	0.5962
'AlexNet'	'AL'	0.6037
'AlexNet'	'AL'	0.4763
'AlexNet'	'AL'	0.4301
'AlexNet'	'AM'	0.301
'AlexNet'	'AM'	0.4865
'AlexNet'	'AM'	0.4934
'AlexNet'	'AM'	0.54
'AlexNet'	'AM'	0.5429
'AlexNet'	'AM'	0.5449
'AlexNet'	'AM'	0.531
'Oxford102'	'ML'	0.2798
'Oxford102'	'ML'	0.5345
'Oxford102'	'ML'	0.5345
'Oxford102'	'ML'	0.5653
'Oxford102'	'ML'	0.5064
'Oxford102'	'ML'	0.4259
'Oxford102'	'ML'	0.3951
'Oxford102'	'AL'	0.304
'Oxford102'	'AL'	0.5732
'Oxford102'	'AL'	0.5665
'Oxford102'	'AL'	0.6068
'Oxford102'	'AL'	0.5537
'Oxford102'	'AL'	0.5108
'Oxford102'	'AL'	0.4814
'Oxford102'	'AM'	0.3053
'Oxford102'	'AM'	0.5149
'Oxford102'	'AM'	0.5434
'Oxford102'	'AM'	0.5445
'Oxford102'	'AM'	0.4802
'Oxford102'	'AM'	0.5244
'Oxford102'	'AM'	0.4757
'untrained'	'ML'	0.2967
'untrained'	'ML'	0.3027
'untrained'	'ML'	0.2823
'untrained'	'ML'	0.2831
'untrained'	'ML'	0.2976
'untrained'	'ML'	0.2926
'untrained'	'ML'	0.2669
'untrained'	'AL'	0.2371
'untrained'	'AL'	0.3079
'untrained'	'AL'	0.2994
'untrained'	'AL'	0.3106
'untrained'	'AL'	0.3202
'untrained'	'AL'	0.3101
'untrained'	'AL'	0.3078
'untrained'	'AM'	0.174
'untrained'	'AM'	0.3038
'untrained'	'AM'	0.27
'untrained'	'AM'	0.2661
'untrained'	'AM'	0.2729
'untrained'	'AM'	0.2595
'untrained'	'AM'	0.2481
Networks	SII	Mean SPI	VT	FPU	UPF	CP
'AlexNet-Face'	0.875	0.1189	0.0781	0.8235	0.782	0.4938
'AlexNet-Face'	0.75	0.129	0.0983	0.6871	0.8386	0.5157
'AlexNet-Face'	0.625	-0.0423	0.0913	0.5413	0.8197	0.5021
'AlexNet-Face'	0.625	-0.0696	0.0876	0.4167	0.7814	0.4451
'AlexNet-Face'	0.375	-0.1538	0.0984	0.4978	0.7594	0.4299
'AlexNet-Face'	0.5	-0.2271	0.1847	0.191	0.6086	0.3214
'AlexNet-Face'	0.25	-0.2745	0.2192	0.4893	0.5913	0.3185
'VGG-Face'	0.875	-0.0264	0.0874	0.688	0.7371	0.3926
'VGG-Face'	0.875	0.1803	0.0615	0.7138	0.798	0.4331
'VGG-Face'	0.75	0.1022	0.052	0.6782	0.8138	0.4573
'VGG-Face'	0.75	0.0158	0.0691	0.6169	0.8194	0.4806
'VGG-Face'	0.75	-0.024	0.0829	0.5708	0.8218	0.4944
'VGG-Face'	0.625	-0.1152	0.3259	0.4222	0.6676	0.3999
'VGG-Face'	0.625	-0.1076	0.3356	0.3927	0.6652	0.3523
'AlexNet'	0.89	0.1305	0.0867	0.8744	0.7782	0.5081
'AlexNet'	0.765	0.172	0.0776	0.7188	0.7982	0.4218
'AlexNet'	0.765	0.0158	0.0743	0.6263	0.8227	0.4175
'AlexNet'	0.765	0.0415	0.0651	0.5871	0.8227	0.385
'AlexNet'	0.64	0.0793	0.0772	0.5362	0.8239	0.3763
'AlexNet'	0.64	-0.0311	0.0926	0.4661	0.6938	0.5202
'AlexNet'	0.265	-0.0545	0.1059	0.5183	0.7136	0.4422
'Oxford102'	0.86	0.1028	0.0926	0.8748	0.7768	0.5023
'Oxford102'	0.735	0.2034	0.0774	0.8157	0.8281	0.4167
'Oxford102'	0.735	0.0337	0.0864	0.6019	0.8189	0.4343
'Oxford102'	0.61	0.0216	0.0701	0.6722	0.8341	0.3875
'Oxford102'	0.61	0.0447	0.1076	0.4566	0.8295	0.4521
'Oxford102'	0.235	-0.0895	0.1064	0.5325	0.6871	0.4458
'Oxford102'	0.235	-0.1541	0.0624	0.5735	0.6795	0.2828
'untrained'	1	0.3264	0.1071	0.8695	0.7833	0.3398
'untrained'	1	-0.0087	0.0919	0.7652	0.8117	0.4175
'untrained'	1	-0.206	0.0846	0.6447	0.8182	0.4472
'untrained'	1	-0.211	0.0718	0.6037	0.8245	0.4351
'untrained'	1	-0.1939	0.0732	0.6097	0.8121	0.4387
'untrained'	1	-0.316	0.0801	0.5875	0.7743	0.3788
'untrained'	1	-0.3046	0.0787	0.5327	0.7543	0.4444
Baseline data
	RSM
	Area	Mean	L bound	U bound
	ML	0.1666	0.1536	0.1796
	Al	0.1329	0.1189	0.1469
	AM	0.1388	0.1246	0.153
	SPI
	Area	Mean	L bound	U bound
	ML	0.29	0.2372	0.3429
	AL	-0.1933	-0.2573	-0.1354
	VT
	Layer	Mean	L bound	U bound
	1	-4.924e-05	-0.0024	0.0023
	2	-6.964e-05	-0.0046	0.0044
	3	-4.75e-05	-0.0062	0.0061
	4	-7.868e-05	-0.0068	0.0066
	5	-6.366e-05	-0.0073	0.0071
	6	-2.887e-05	-0.0124	0.0124
	7	4.234e-05	-0.0111	0.0112
	FPU
	Area	Mean	L bound	U bound
	ML	0.5327	0.3411	0.7244
	UPF
	ML	0.4597	0.2623	0.657
	CP
	Area	Mean	L bound	U bound
	ML	0.4172	0.3246	0.5097

## Sheet: data_10
Network	Depth	Area	RSM ( Corr. Coeff.)
'depth-5'	0	'ML'	0.363273
'depth-5'	0.25	'ML'	0.470571
'depth-5'	0.5	'ML'	0.475395
'depth-5'	0.75	'ML'	0.333095
'depth-5'	1	'ML'	0.27582
'depth-5'	0	'AL'	0.380549
'depth-5'	0.25	'AL'	0.430962
'depth-5'	0.5	'AL'	0.458478
'depth-5'	0.75	'AL'	0.358646
'depth-5'	1	'AL'	0.338973
'depth-5'	0	'AM'	0.38489
'depth-5'	0.25	'AM'	0.441381
'depth-5'	0.5	'AM'	0.466272
'depth-5'	0.75	'AM'	0.481352
'depth-5'	1	'AM'	0.49521
'depth-6'	0	'ML'	0.284705
'depth-6'	0.2	'ML'	0.440357
'depth-6'	0.4	'ML'	0.558154
'depth-6'	0.6	'ML'	0.52873
'depth-6'	0.8	'ML'	0.367346
'depth-6'	1	'ML'	0.275911
'depth-6'	0	'AL'	0.310813
'depth-6'	0.2	'AL'	0.445663
'depth-6'	0.4	'AL'	0.53984
'depth-6'	0.6	'AL'	0.505556
'depth-6'	0.8	'AL'	0.423566
'depth-6'	1	'AL'	0.355303
'depth-6'	0	'AM'	0.296719
'depth-6'	0.2	'AM'	0.459563
'depth-6'	0.4	'AM'	0.519763
'depth-6'	0.6	'AM'	0.51719
'depth-6'	0.8	'AM'	0.529946
'depth-6'	1	'AM'	0.524699
'AlexNet-Face'	0	'ML'	0.307617
'AlexNet-Face'	0.166667	'ML'	0.454952
'AlexNet-Face'	0.333333	'ML'	0.56403
'AlexNet-Face'	0.5	'ML'	0.560442
'AlexNet-Face'	0.666667	'ML'	0.558251
'AlexNet-Face'	0.833333	'ML'	0.285762
'AlexNet-Face'	1	'ML'	0.270805
'AlexNet-Face'	0	'AL'	0.3389
'AlexNet-Face'	0.166667	'AL'	0.480403
'AlexNet-Face'	0.333333	'AL'	0.54746
'AlexNet-Face'	0.5	'AL'	0.55036
'AlexNet-Face'	0.666667	'AL'	0.522546
'AlexNet-Face'	0.833333	'AL'	0.345883
'AlexNet-Face'	1	'AL'	0.369113
'AlexNet-Face'	0	'AM'	0.324939
'AlexNet-Face'	0.166667	'AM'	0.480967
'AlexNet-Face'	0.333333	'AM'	0.518501
'AlexNet-Face'	0.5	'AM'	0.536566
'AlexNet-Face'	0.666667	'AM'	0.519181
'AlexNet-Face'	0.833333	'AM'	0.504488
'AlexNet-Face'	1	'AM'	0.542641
'depth-8'	0	'ML'	0.230689
'depth-8'	0.142857	'ML'	0.484115
'depth-8'	0.285714	'ML'	0.56374
'depth-8'	0.428571	'ML'	0.594919
'depth-8'	0.571429	'ML'	0.553566
'depth-8'	0.714286	'ML'	0.553698
'depth-8'	0.857143	'ML'	0.315478
'depth-8'	1	'ML'	0.304634
'depth-8'	0	'AL'	0.240352
'depth-8'	0.142857	'AL'	0.508978
'depth-8'	0.285714	'AL'	0.54211
'depth-8'	0.428571	'AL'	0.550479
'depth-8'	0.571429	'AL'	0.51642
'depth-8'	0.714286	'AL'	0.480014
'depth-8'	0.857143	'AL'	0.375862
'depth-8'	1	'AL'	0.385356
'depth-8'	0	'AM'	0.27993
'depth-8'	0.142857	'AM'	0.471525
'depth-8'	0.285714	'AM'	0.51528
'depth-8'	0.428571	'AM'	0.51327
'depth-8'	0.571429	'AM'	0.513683
'depth-8'	0.714286	'AM'	0.525771
'depth-8'	0.857143	'AM'	0.501915
'depth-8'	1	'AM'	0.51927
'depth-9'	0	'ML'	0.219588
'depth-9'	0.125	'ML'	0.456503
'depth-9'	0.25	'ML'	0.579416
'depth-9'	0.375	'ML'	0.611489
'depth-9'	0.5	'ML'	0.567296
'depth-9'	0.625	'ML'	0.519427
'depth-9'	0.75	'ML'	0.560101
'depth-9'	0.875	'ML'	0.304607
'depth-9'	1	'ML'	0.278736
'depth-9'	0	'AL'	0.208096
'depth-9'	0.125	'AL'	0.496885
'depth-9'	0.25	'AL'	0.566407
'depth-9'	0.375	'AL'	0.55387
'depth-9'	0.5	'AL'	0.536158
'depth-9'	0.625	'AL'	0.496756
'depth-9'	0.75	'AL'	0.514758
'depth-9'	0.875	'AL'	0.391185
'depth-9'	1	'AL'	0.397105
'depth-9'	0	'AM'	0.270478
'depth-9'	0.125	'AM'	0.457348
'depth-9'	0.25	'AM'	0.528153
'depth-9'	0.375	'AM'	0.505637
'depth-9'	0.5	'AM'	0.5132
'depth-9'	0.625	'AM'	0.52953
'depth-9'	0.75	'AM'	0.557732
'depth-9'	0.875	'AM'	0.518948
'depth-9'	1	'AM'	0.52289
'width-h'	0	'ML'	0.223975
'width-h'	0.166667	'ML'	0.307772
'width-h'	0.333333	'ML'	0.499515
'width-h'	0.5	'ML'	0.467118
'width-h'	0.666667	'ML'	0.371935
'width-h'	0.833333	'ML'	0.275726
'width-h'	1	'ML'	0.176456
'width-h'	0	'AL'	0.289584
'width-h'	0.166667	'AL'	0.321337
'width-h'	0.333333	'AL'	0.48397
'width-h'	0.5	'AL'	0.452032
'width-h'	0.666667	'AL'	0.324066
'width-h'	0.833333	'AL'	0.357155
'width-h'	1	'AL'	0.295512
'width-h'	0	'AM'	0.265935
'width-h'	0.166667	'AM'	0.362936
'width-h'	0.333333	'AM'	0.456892
'width-h'	0.5	'AM'	0.445456
'width-h'	0.666667	'AM'	0.362444
'width-h'	0.833333	'AM'	0.470273
'width-h'	1	'AM'	0.396521
'width-d'	0	'ML'	0.393069
'width-d'	0.166667	'ML'	0.468818
'width-d'	0.333333	'ML'	0.501565
'width-d'	0.5	'ML'	0.510676
'width-d'	0.666667	'ML'	0.526185
'width-d'	0.833333	'ML'	0.287546
'width-d'	1	'ML'	0.25945
'width-d'	0	'AL'	0.408884
'width-d'	0.166667	'AL'	0.462518
'width-d'	0.333333	'AL'	0.49209
'width-d'	0.5	'AL'	0.510275
'width-d'	0.666667	'AL'	0.459005
'width-d'	0.833333	'AL'	0.335669
'width-d'	1	'AL'	0.350299
'width-d'	0	'AM'	0.416823
'width-d'	0.166667	'AM'	0.474751
'width-d'	0.333333	'AM'	0.505928
'width-d'	0.5	'AM'	0.529838
'width-d'	0.666667	'AM'	0.477369
'width-d'	0.833333	'AM'	0.492842
'width-d'	1	'AM'	0.515794
Network	Depth	SII	Mean SPI	VT	FPU	UPF	CP
'depth-5'	0	0.875	0.136196	0.0806922	0.752285	0.793213	0.741643
'depth-5'	0.25	0.75	0.0456779	0.0781212	0.810375	0.679329	0.601057
'depth-5'	0.5	0.5	-0.0188486	0.0887557	0.828731	0.58553	0.585913
'depth-5'	0.75	0.5	-0.161189	0.123143	0.690031	0.553884	0.838977
'depth-5'	1	0.375	-0.151894	0.135795	0.662865	0.402741	0.738567
'depth-6'	0	0.875	0.141698	0.0822342	0.764258	0.802934	0.561678
'depth-6'	0.2	0.75	0.120889	0.101947	0.825187	0.656167	0.534468
'depth-6'	0.4	0.75	-0.0714503	0.0791708	0.825637	0.506477	0.387328
'depth-6'	0.6	0.5	-0.0507607	0.0970356	0.784534	0.545643	0.357389
'depth-6'	0.8	0.625	-0.209211	0.093882	0.653021	0.266416	0.465494
'depth-6'	1	0.375	-0.289392	0.153122	0.619333	0.498498	0.226551
'AlexNet-Face'	0	0.875	0.118921	0.0781393	0.782014	0.8235	0.440735
'AlexNet-Face'	0.166667	0.75	0.128954	0.098322	0.83862	0.687072	0.788982
'AlexNet-Face'	0.333333	0.625	-0.0423223	0.0913423	0.819652	0.541299	0.838168
'AlexNet-Face'	0.5	0.625	-0.0695598	0.0876256	0.781374	0.416692	0.836758
'AlexNet-Face'	0.666667	0.375	-0.153778	0.0984479	0.759412	0.497805	0.772481
'AlexNet-Face'	0.833333	0.5	-0.227137	0.18471	0.608634	0.191041	0.76227
'AlexNet-Face'	1	0.25	-0.274482	0.219216	0.591314	0.489297	0.755399
'depth-8'	0	0.875	0.0978518	0.0794636	0.790004	0.843361	0.735301
'depth-8'	0.142857	0.75	0.164145	0.113616	0.844286	0.725169	0.613006
'depth-8'	0.285714	0.625	-0.0530483	0.0827373	0.815886	0.55338	0.599257
'depth-8'	0.428571	0.5	-0.0846003	0.0716069	0.76948	0.499036	0.848575
'depth-8'	0.571429	0.5	-0.192973	0.0732833	0.744734	0.303533	0.664834
'depth-8'	0.714286	0.5	-0.235873	0.111251	0.741643	0.465064	0.395741
'depth-8'	0.857143	0.5	-0.296111	0.171344	0.601057	0.327262	0.29116
'depth-8'	1	0.375	-0.276832	0.218865	0.585913	0.445009	0.248828
'depth-9'	0	0.875	0.0991296	0.0808205	0.788982	0.838977	0.221644
'depth-9'	0.125	0.75	0.156108	0.114846	0.838168	0.738567	0.420884
'depth-9'	0.25	0.75	-0.0154709	0.0953775	0.836758	0.561678	0.840148
'depth-9'	0.375	0.5	-0.0785618	0.0680062	0.772481	0.534468	0.864693
'depth-9'	0.5	0.5	-0.138723	0.0701833	0.76227	0.387328	0.782206
'depth-9'	0.625	0.5	-0.167885	0.0963779	0.755399	0.357389	0.793282
'depth-9'	0.75	0.375	-0.184422	0.12135	0.735301	0.465494	0.760614
'depth-9'	0.875	0.5	-0.248409	0.180381	0.613006	0.226551	0.697669
'depth-9'	1	0.375	-0.261251	0.211528	0.599257	0.440735	0.67584
'width-h'	0	0.875	0.0668489	0.0785563	0.840148	0.848575	0.790837
'width-h'	0.166667	0.75	0.111797	0.121716	0.864693	0.664834	0.624469
'width-h'	0.333333	0.625	-0.038386	0.0775074	0.782206	0.395741	0.430671
'width-h'	0.5	0.625	-0.0283979	0.0645458	0.793282	0.29116	0.368903
'width-h'	0.666667	0.25	-0.0582821	0.0558558	0.760614	0.248828	0.29999
'width-h'	0.833333	0.5	-0.169165	0.0740694	0.697669	0.221644	0.263192
'width-h'	1	0.25	-0.160771	0.0556247	0.67584	0.420884	0.465519
'width-d'	0	0.875	-0.124331	0.136882	0.750386	0.790837	0.750386
'width-d'	0.166667	0.75	0.314209	0.0799695	0.828704	0.624469	0.828704
'width-d'	0.333333	0.625	-0.0196285	0.0904862	0.818215	0.430671	0.818215
'width-d'	0.5	0.5	-0.0378944	0.0797691	0.782328	0.368903	0.782328
'width-d'	0.666667	0.375	-0.184019	0.0753555	0.746025	0.29999	0.746025
'width-d'	0.833333	0.5	-0.245431	0.126359	0.623368	0.263192	0.623368
'width-d'	1	0.375	-0.279026	0.174324	0.595713	0.465519	0.595713
